# Supplementary material for: Immunological modifications following chemotherapy are associated with delayed recurrence of ovarian cancer
Source: Front Immunol. 2023 Jun 26;14:1204148. doi: 10.3389/fimmu.2023.1204148 (PMC10331425; doi:10.3389/fimmu.2023.1204148)
Supplement: Supplementary file 2 [file Table_1.xlsx]

## Sheet: Supp Material  1
Global Pre-C/T vs Post-C/T DEGs; Pre-C/T as reference
	logFC	logCPM	F	PValue	FDR
SANBR	-0.530345	5.27658	70.3028	6.65692e-09	0.000107316
F3	1.60547	5.69661	65.2593	1.35974e-08	0.000109602
MAOA	1.23655	4.42329	41.6648	7.31236e-07	0.00248547
XPO1	-0.404671	8.92749	40.0605	1.00789e-06	0.00248547
TRMT13	-0.360758	5.26783	39.2012	1.20088e-06	0.00248547
RBPMS	0.815109	6.21306	38.7033	1.33062e-06	0.00248547
ZNF726	-1.00511	2.24267	38.5165	1.38313e-06	0.00248547
CCDC18	-0.40035	5.88682	38.3471	1.43268e-06	0.00248547
KLF9	1.4958	4.87259	38.1802	1.48338e-06	0.00248547
PER1	2.01962	7.55757	37.9955	1.54176e-06	0.00248547
CENPJ	-0.470643	6.11839	36.4066	2.15918e-06	0.002631
ESM1	-1.70781	1.77754	36.2878	2.21503e-06	0.002631
KLF4	1.90662	5.58627	36.1914	2.26148e-06	0.002631
RHOB	1.14832	6.27286	36.1438	2.28485e-06	0.002631
GADD45A	0.737101	4.91626	35.7375	2.49482e-06	0.00264589
CEBPD	1.15407	5.51491	35.502	2.62603e-06	0.00264589
DEPP1	1.72903	5.27525	34.68	3.14542e-06	0.00298278
ABLIM3	0.963499	3.85516	34.199	3.49985e-06	0.0031345
ZBTB16	3.14594	5.72368	33.8275	3.80304e-06	0.00322678
FBXO5	-0.639815	4.43095	33.524	4.07174e-06	0.00326809
ZNF681	-0.609086	2.46161	33.2382	4.34364e-06	0.00326809
DDIT4	1.12155	5.20104	32.9562	4.63111e-06	0.00326809
MT2A	0.978619	6.3786	32.9127	4.67717e-06	0.00326809
TRIM59	-0.946645	3.71189	32.5237	5.11258e-06	0.00326809
METTL21A	-0.369745	4.43656	32.4476	5.20266e-06	0.00326809
ETS2	0.646922	6.53054	32.2776	5.41033e-06	0.00326809
AP3M2	-0.384477	4.80476	32.0476	5.70561e-06	0.00326809
ZNF724	-0.858009	2.28001	31.8721	5.94259e-06	0.00326809
EZH2	-0.830278	6.21988	31.7243	6.1504e-06	0.00326809
ZNF85	-0.642256	2.31744	31.7136	6.16583e-06	0.00326809
PPP1R27	-1.11321	-0.102754	31.5694	6.37673e-06	0.00326809
CAVIN2	1.5122	4.046	31.3869	6.65476e-06	0.00326809
TIA1	-0.374119	7.61013	31.3645	6.68985e-06	0.00326809
SNRNP48	-0.38811	4.19072	31.1051	7.11022e-06	0.00326915
ZNF92	-0.403662	4.16315	31.0644	7.17873e-06	0.00326915
KIF13B	0.472509	6.86822	30.9931	7.30038e-06	0.00326915
ZNF417	-0.356809	6.28883	30.7025	7.8201e-06	0.00332999
HAUS3	-0.352881	5.37732	30.6013	8.01032e-06	0.00332999
TNS4	2.24867	3.66057	30.5774	8.05594e-06	0.00332999
CYSTM1	0.361902	4.17274	30.0673	9.10007e-06	0.00366756
CUZD1	-0.751446	2.28511	29.9322	9.40049e-06	0.00369003
CSRNP1	1.31852	5.63374	29.815	9.6696e-06	0.00369003
TSC22D3	1.82778	5.84226	29.6544	1.00521e-05	0.00369003
SLC19A2	1.22233	4.9862	29.6465	1.00714e-05	0.00369003
KIAA0513	0.771769	3.66552	29.1631	1.13272e-05	0.00405791
RWDD3	-0.29825	4.04702	28.7811	1.24388e-05	0.00407597
RASD1	2.15692	3.84353	28.7304	1.25951e-05	0.00407597
DNMT3A	-0.366139	7.13523	28.7045	1.26757e-05	0.00407597
C6	2.78221	3.81835	28.6229	1.29332e-05	0.00407597
ADH1C	1.66839	2.8494	28.5911	1.30352e-05	0.00407597
AREG	2.59389	4.20416	28.5413	1.31964e-05	0.00407597
TFPI	0.873655	4.45719	28.5328	1.3224e-05	0.00407597
QRICH2	-0.573032	4.62125	28.4793	1.34003e-05	0.00407597
CITED2	0.937271	6.04354	28.3765	1.37456e-05	0.00410358
RBM12B	-0.326191	6.86104	28.291	1.40405e-05	0.0041154
CCNE2	-0.639256	3.52142	28.0176	1.50292e-05	0.00432654
LCTL	-1.08548	0.162744	27.9436	1.53097e-05	0.00432995
PDK4	1.7168	6.64931	27.7928	1.58989e-05	0.00441907
SOCS3	1.23181	5.41196	27.6579	1.64464e-05	0.00449377
ZFP36	1.7829	8.11427	27.4603	1.72855e-05	0.00464432
ERVFRD-1	-0.481151	3.25133	27.3037	1.79836e-05	0.00468046
DCAF17	-0.360737	4.66082	27.2078	1.84259e-05	0.00468046
MPHOSPH10	-0.291201	6.25391	27.1609	1.86466e-05	0.00468046
STIM1	0.354546	5.84567	27.1241	1.88216e-05	0.00468046
CH25H	1.38614	1.73644	27.1136	1.88717e-05	0.00468046
RBM15	-0.370161	6.59721	27.0151	1.93504e-05	0.00469852
CEP295	-0.42824	7.14747	26.9794	1.95274e-05	0.00469852
PHYHIP	1.66138	0.594754	26.667	2.115e-05	0.00489993
ANAPC1P4	-0.542212	5.08802	26.6042	2.1494e-05	0.00489993
CAVIN4	-0.767774	2.08142	26.5938	2.15513e-05	0.00489993
TYW5	-0.397434	3.90544	26.5886	2.15802e-05	0.00489993
GPR182	-0.601858	1.18006	26.4574	2.23201e-05	0.00499753
PHLDA1	1.13218	5.54644	26.2075	2.38073e-05	0.00523323
CEP135	-0.369766	5.96045	26.1728	2.4022e-05	0.00523323
SPC25	-1.20207	2.39611	26.0032	2.51026e-05	0.00539571
DUSP5	1.20492	4.56625	25.8985	2.57954e-05	0.00547167
PIF1	-0.858546	3.50026	25.7908	2.65295e-05	0.00549546
ZSCAN20	-0.401902	4.35024	25.7396	2.6887e-05	0.00549546
FAM111A	-0.403238	6.28256	25.7334	2.69302e-05	0.00549546
FKBP5	1.5125	7.02659	25.3415	2.98459e-05	0.00594752
CEP152	-0.487721	5.70396	25.3327	2.99152e-05	0.00594752
HLF	2.52464	3.40777	25.2902	3.02522e-05	0.00594752
UPF3B	-0.297571	5.21612	25.1745	3.11901e-05	0.00605802
ZNF100	-0.415336	3.29097	25.0888	3.19051e-05	0.00607746
SLC13A4	-0.513354	4.69209	25.0016	3.26513e-05	0.00607746
SIK1	1.20837	7.80804	24.9934	3.27226e-05	0.00607746
CCDC150	-0.975172	4.22217	24.9382	3.32054e-05	0.00607746
NLRP6	1.0283	1.17006	24.9355	3.32291e-05	0.00607746
UPF2	-0.294713	7.41023	24.8732	3.37834e-05	0.00607746
ZNF587	-0.333805	7.33616	24.8571	3.39291e-05	0.00607746
RNASE4	1.11779	2.378	24.746	3.49474e-05	0.00619107
ERCC6L	-0.576212	4.44328	24.6438	3.59142e-05	0.00629319
ZNF3	-0.329434	5.67458	24.5396	3.69294e-05	0.0063102
SMC4	-0.63875	7.96903	24.4905	3.74186e-05	0.0063102
SERPINE1	1.75575	7.84891	24.4485	3.78417e-05	0.0063102
GBX1	-1.15831	-0.696794	24.4312	3.80187e-05	0.0063102
NAGLU	0.348421	4.57838	24.4082	3.82535e-05	0.0063102
ANG	0.852104	2.19046	24.3979	3.83599e-05	0.0063102
GNAO1	1.07905	3.2023	24.348	3.88774e-05	0.00633073
FAH	0.493468	4.67107	24.2578	3.98328e-05	0.00642144
NR4A1	2.55744	8.09881	24.1714	4.07718e-05	0.00649341
CCAR1	-0.300957	7.95158	24.1431	4.10848e-05	0.00649341
C2CD3	-0.268913	7.2989	24.0605	4.20113e-05	0.00657538
FUBP1	-0.218095	8.08657	23.9614	4.3154e-05	0.00659281
EDNRB	0.964397	3.7654	23.9527	4.32565e-05	0.00659281
LRIF1	-0.327105	5.269	23.9437	4.33617e-05	0.00659281
BHMT2	0.888856	3.09675	23.8832	4.40801e-05	0.00659281
SLC25A25	0.688118	4.91659	23.8641	4.43087e-05	0.00659281
EGR1	2.16262	9.20194	23.842	4.45764e-05	0.00659281
ZNF550	-0.386371	3.85018	23.7347	4.58964e-05	0.00662139
USP34	-0.25936	9.77289	23.7328	4.59202e-05	0.00662139
MT1A	1.98667	1.17334	23.7263	4.60019e-05	0.00662139
CMTM1	-0.397233	2.88187	23.6873	4.64927e-05	0.00663282
ZBTB39	-0.388635	4.14138	23.6409	4.7086e-05	0.00665853
ADAMTSL4	0.875124	6.64698	23.3447	5.10629e-05	0.007142
HYLS1	-0.676618	3.06681	23.3214	5.13909e-05	0.007142
EPS8	0.5539	6.58761	23.2725	5.20877e-05	0.00717697
CENPO	-0.658999	4.33639	23.2138	5.29363e-05	0.00723177
MPPED2	-1.05136	4.79004	23.1608	5.37154e-05	0.00723177
ZNF786	-0.464235	3.76728	23.1517	5.38494e-05	0.00723177
NFKBIA	0.688991	7.14998	23.1229	5.42798e-05	0.00723177
STOM	0.534379	6.29563	23.0653	5.51496e-05	0.00728744
XRCC2	-0.897966	3.70048	23.0249	5.57697e-05	0.00730945
PRR14L	-0.247413	7.76323	22.9439	5.70339e-05	0.00741487
EED	-0.343353	5.39064	22.8771	5.80996e-05	0.00747967
IL6	1.71333	3.84682	22.8548	5.84603e-05	0.00747967
TIPARP	1.041	6.92764	22.7297	6.05308e-05	0.00765588
SKA2	-0.504401	4.34357	22.7008	6.10196e-05	0.00765588
IL6ST	0.73704	8.16209	22.6865	6.12622e-05	0.00765588
ALDH1L1	1.29407	4.15999	22.6351	6.21477e-05	0.00770679
JUNB	1.2022	7.42985	22.5956	6.28365e-05	0.00771453
STMP1	-0.347114	4.18045	22.566	6.33581e-05	0.00771453
ZSCAN21	-0.311846	4.45944	22.5498	6.36457e-05	0.00771453
ARMCX6	-0.40212	3.41518	22.4791	6.49166e-05	0.00780986
ZFP82	-0.413349	3.56513	22.4238	6.59289e-05	0.00787288
POLH	-0.334382	5.70154	22.366	6.70078e-05	0.00794288
TMEM236	1.04051	0.455643	22.2294	6.96304e-05	0.00812414
TACC1	0.703254	7.56639	22.2197	6.98198e-05	0.00812414
MTUS1	0.630169	6.672	22.2081	7.00487e-05	0.00812414
HNRNPR	-0.257179	7.93501	22.1706	7.0793e-05	0.00815182
CRYL1	0.484543	3.84221	22.1414	7.13767e-05	0.00816074
RGS2	1.6615	5.63691	22.0939	7.23407e-05	0.0082127
ZHX3	0.539326	5.77105	21.8878	7.66855e-05	0.00861983
RBM48	-0.250389	4.5518	21.8735	7.69962e-05	0.00861983
TMEM237	-0.339165	4.89683	21.8069	7.84665e-05	0.00865828
INTS8	-0.271675	6.7072	21.7964	7.87018e-05	0.00865828
DCLRE1C	-0.35324	5.19847	21.7791	7.90888e-05	0.00865828
S100B	1.26714	1.41359	21.7614	7.9488e-05	0.00865828
FANCB	-0.678982	4.39657	21.7202	8.04259e-05	0.00866219
METTL2B	-0.287303	6.11125	21.7127	8.05985e-05	0.00866219
SMAD6	-0.654829	4.1013	21.6863	8.12053e-05	0.00866961
MPHOSPH9	-0.401749	6.2025	21.4947	8.57739e-05	0.00909711
CEP89	-0.331734	6.0005	21.4516	8.68374e-05	0.00914971
TNFRSF10C	0.698283	1.50587	21.4205	8.76151e-05	0.00917171
CDA	0.69049	0.306882	21.3696	8.89032e-05	0.00918777
MTERF1	-0.309944	4.28464	21.3694	8.89084e-05	0.00918777
KANSL2	-0.260544	5.42781	21.2951	9.0827e-05	0.00926863
TAF5	-0.482737	3.70353	21.2945	9.08407e-05	0.00926863
SRRM5	-0.540607	2.5798	21.2434	9.21873e-05	0.00934687
WDCP	-0.379545	3.83727	21.2076	9.31419e-05	0.00938463
ZNF419	-0.353417	4.86248	21.1379	9.50334e-05	0.00951574
REST	-0.399044	7.69003	21.0964	9.61768e-05	0.00953786
SKOR1	0.951927	0.758663	21.0871	9.64376e-05	0.00953786
PEAK3	1.14937	0.954029	21.0322	9.79784e-05	0.00963115
JCHAIN	1.60177	5.79303	20.9659	9.98766e-05	0.00975825
MCL1	0.572808	8.29388	20.8913	0.000102061	0.00986067
KLF15	1.29243	3.79602	20.8452	0.000103436	0.00986067
TMEM81	-0.474228	2.03235	20.8203	0.000104185	0.00986067
EDN1	1.03117	3.33039	20.7934	0.000105004	0.00986067
MAFF	0.98704	2.74921	20.7912	0.000105072	0.00986067
CCDC68	1.00166	2.18509	20.791	0.000105076	0.00986067
TMEM43	0.413338	6.15435	20.7868	0.000105207	0.00986067
ALDH1A1	1.50041	6.47539	20.7489	0.000106372	0.00991223
CLVS1	-1.1652	1.59848	20.7268	0.000107059	0.00991898
TNXB	2.08552	6.83929	20.6604	0.000109149	0.0100548
RGS12	-0.329698	6.46761	20.5583	0.000112453	0.0103003
MAGED4B	-0.679099	5.90173	20.5258	0.000113528	0.0103329
BTG2	0.935606	5.625	20.5089	0.00011409	0.0103329
C1orf174	-0.319661	4.26502	20.4648	0.000115574	0.0104088
ZNF527	-0.386512	3.7153	20.4297	0.00011677	0.0104491
SEZ6L	1.45475	1.33817	20.4137	0.000117318	0.0104491
GALNT15	1.51133	3.69688	20.3919	0.000118072	0.0104585
EXTL2	-0.346919	3.80314	20.3195	0.00012061	0.0106249
HNRNPA3	-0.264339	8.93446	20.2322	0.000123748	0.0108421
FBXO48	-0.499713	1.07425	20.1987	0.000124977	0.0108906
SGO2	-0.727432	5.18016	20.1203	0.000127902	0.0110428
IQSEC1	0.349225	6.75076	20.112	0.000128213	0.0110428
C5orf34	-0.391384	3.87278	20.0971	0.000128779	0.0110428
DUSP1	2.32358	7.91304	20.0243	0.000131582	0.0112234
TRABD2B	0.836056	2.76398	20.0061	0.000132292	0.0112247
CDKN1A	0.906685	4.34788	19.9489	0.000134557	0.0113319
ZNF257	-0.6551	1.87816	19.9387	0.000134962	0.0113319
KIF20B	-0.549898	6.14954	19.9211	0.000135672	0.0113325
ZBTB49	-0.320132	4.08571	19.86	0.000138154	0.0113897
GFI1	1.00781	1.607	19.8441	0.000138807	0.0113897
SERPINA3	1.86382	5.25896	19.8263	0.000139546	0.0113897
ALDH2	0.570118	6.84677	19.7964	0.00014079	0.0113897
TRIB1	0.59276	5.18454	19.7945	0.000140873	0.0113897
EGR3	2.13233	5.16374	19.7876	0.000141162	0.0113897
ZNF749	-0.34615	4.67218	19.7559	0.000142503	0.0113897
HS3ST3B1	0.68155	1.7419	19.7545	0.00014256	0.0113897
ZSCAN16	-0.568142	3.64966	19.7337	0.000143448	0.0113897
ORM2	1.51436	3.17007	19.7204	0.000144016	0.0113897
ZNF239	-0.457338	3.62254	19.7178	0.000144129	0.0113897
ZNF607	-0.454017	4.07518	19.6504	0.000147058	0.0115533
CYP4F12	1.35462	2.10781	19.6368	0.000147654	0.0115533
BICD1	-0.572343	7.80465	19.6211	0.000148349	0.0115533
MTX2	-0.378498	5.42523	19.5678	0.000150731	0.0116109
DNA2	-0.723747	5.38075	19.5656	0.000150833	0.0116109
OR2B2	-1.22957	0.20871	19.5564	0.000151249	0.0116109
CCN1	1.43538	8.35291	19.529	0.000152493	0.0116509
TNFAIP3	0.987778	7.59869	19.5089	0.000153414	0.011666
STAT5B	0.467806	6.87533	19.4437	0.000156446	0.0117659
ABCB1	1.33613	4.44536	19.4265	0.000157255	0.0117659
ATP2A3	0.811695	5.08561	19.4102	0.000158028	0.0117659
NFIL3	0.675578	5.37462	19.4034	0.000158351	0.0117659
CPM	0.911869	5.2296	19.4028	0.000158377	0.0117659
NAMPT	0.58464	7.72823	19.3634	0.000160264	0.0118514
KCND3	0.866298	3.04108	19.3106	0.00016283	0.0119746
SOS1	-0.267247	8.00264	19.2987	0.000163414	0.0119746
ANAPC7	-0.277769	6.16028	19.2794	0.00016437	0.0119901
ARMC9	-0.345128	5.97336	19.2635	0.000165157	0.0119932
ATAD5	-0.346103	6.14663	19.2179	0.000167444	0.0121048
CASP2	-0.350835	5.88447	19.0949	0.000173787	0.0125072
CHD7	-0.617096	8.70202	19.0654	0.000175348	0.0125163
DUS4L	-0.287528	3.65069	19.0604	0.000175612	0.0125163
ZFAND5	0.64086	7.40961	19.0486	0.000176242	0.0125163
PDCD1	1.40512	1.21418	18.9799	0.00017995	0.0126721
ZMYM1	-0.289129	6.0128	18.9788	0.000180008	0.0126721
BMP3	1.82465	1.02089	18.9306	0.000182664	0.0126821
ZNF117	-0.492122	5.16421	18.9056	0.000184055	0.0126821
CDO1	1.36666	2.49926	18.8799	0.000185504	0.0126821
ZBED6CL	-0.672567	2.86494	18.8576	0.000186765	0.0126821
TAF1A	-0.307713	4.02136	18.8558	0.00018687	0.0126821
RNH1	0.276887	5.67268	18.8338	0.000188121	0.0126821
SLCO4A1	1.02993	3.47735	18.8319	0.000188231	0.0126821
ZC3HAV1L	-0.360045	4.5801	18.8272	0.000188502	0.0126821
NFKBIZ	0.703354	7.4263	18.8235	0.000188716	0.0126821
CRYAB	0.499866	5.01602	18.8076	0.000189631	0.0126821
PUS7	-0.413475	5.51762	18.7656	0.000192075	0.0126821
VSIR	0.643095	4.30734	18.7498	0.000193003	0.0126821
CLDN2	1.24823	-0.0511442	18.7462	0.000193218	0.0126821
C1orf112	-0.373184	5.42359	18.7412	0.000193511	0.0126821
HJURP	-1.23525	4.94007	18.7396	0.000193607	0.0126821
ZNF738	-0.51686	3.95283	18.7282	0.000194284	0.0126821
H1-1	-0.815662	3.40313	18.7199	0.000194775	0.0126821
ZNF253	-0.454898	3.1522	18.6925	0.000196412	0.0126821
CENPI	-0.778952	4.39517	18.6842	0.000196912	0.0126821
LGALS3	0.532678	6.43619	18.6727	0.000197607	0.0126821
CCDC69	0.945928	4.15851	18.6671	0.000197944	0.0126821
RUNX3	0.692295	4.2913	18.6565	0.000198589	0.0126821
CEP192	-0.23533	7.62307	18.655	0.000198676	0.0126821
ATP4A	-0.866843	0.426992	18.6492	0.000199031	0.0126821
POLE2	-0.514597	3.62733	18.6161	0.000201058	0.0127313
EMSY	-0.266194	6.88213	18.606	0.000201677	0.0127313
DCP2	-0.250271	5.83208	18.598	0.000202172	0.0127313
C8orf76	-0.33511	4.85365	18.5532	0.000204969	0.0128486
SLA	1.08931	4.99467	18.5427	0.000205628	0.0128486
ZNF675	-0.559125	3.28886	18.5045	0.000208057	0.0129228
KLF6	0.974878	7.3528	18.4988	0.00020842	0.0129228
ISG20	0.824747	3.23077	18.457	0.000211112	0.0130396
CCN2	1.10755	7.8328	18.4314	0.000212785	0.0130928
HSD11B1	1.29276	2.92551	18.4076	0.000214349	0.0131389
DBF4	-0.380068	4.96528	18.3892	0.000215567	0.0131634
ABCA8	1.63465	6.45674	18.3654	0.000217152	0.0132102
HBG2	3.13666	3.0196	18.352	0.000218048	0.0132149
FAM149A	0.537931	3.54903	18.3385	0.000218955	0.0132201
IL24	1.29854	0.222407	18.2986	0.000221667	0.0133197
CSNK1G1	-0.257264	5.08794	18.29	0.000222257	0.0133197
KLHDC10	-0.257856	5.54808	18.2715	0.000223531	0.0133465
LAMA2	1.44905	8.09424	18.2311	0.000226337	0.0134239
LEPR	1.07069	6.06352	18.2289	0.000226494	0.0134239
IL33	1.45463	2.65433	18.1982	0.000228653	0.0134759
CLK2	-0.336314	6.47236	18.1927	0.000229043	0.0134759
PRPF18	-0.264738	5.44157	18.1725	0.000230483	0.013502
ZNF91	-0.377895	5.33597	18.163	0.000231161	0.013502
THAP9	-0.324591	3.836	18.1372	0.000233012	0.0135609
SLC2A4	1.27884	1.4791	18.0641	0.000238359	0.0138222
PEX13	-0.263872	5.2686	18.0226	0.000241445	0.0139507
NR2F1	1.03534	5.56858	18.0112	0.000242305	0.0139507
HECA	0.35183	5.55299	17.9986	0.000243255	0.0139556
UBN2	-0.253197	7.08374	17.9738	0.000245136	0.0139928
RPAP2	-0.245771	5.83483	17.9672	0.00024564	0.0139928
IL1RL1	1.3715	2.06314	17.9198	0.000249296	0.0141418
FOXO3	0.512577	6.75413	17.9106	0.000250011	0.0141418
PPARGC1A	0.784343	2.79548	17.8963	0.000251124	0.0141551
CXCL2	1.3343	3.82386	17.882	0.000252253	0.0141692
ALS2	-0.282061	6.66284	17.8357	0.000255916	0.0143153
TTLL4	-0.354878	6.1479	17.8199	0.000257182	0.0143153
JUN	1.09342	7.79695	17.8158	0.000257518	0.0143153
ZNF793	-0.386849	3.96831	17.7814	0.000260299	0.0144202
SUV39H2	-0.486411	4.5603	17.7606	0.000261993	0.0144567
GREM2	1.34356	0.410303	17.7514	0.000262752	0.0144567
RAB37	0.992216	0.749985	17.7034	0.000266727	0.0145902
SEC14L1	0.344397	7.1577	17.6919	0.000267693	0.0145902
PPP1R15A	0.59363	6.61919	17.6895	0.000267893	0.0145902
CDK2AP1	-0.350704	4.91951	17.6726	0.000269315	0.0146183
ZSCAN9	-0.433805	4.29537	17.6073	0.000274891	0.0147763
SUPT7L	-0.223389	5.99468	17.5993	0.000275577	0.0147763
PCIF1	0.260954	5.96584	17.5964	0.000275829	0.0147763
C11orf96	1.74626	3.52601	17.5957	0.000275893	0.0147763
LONRF1	0.789439	5.53068	17.5824	0.000277048	0.014789
WDR5B	-0.327143	4.27758	17.5562	0.000279337	0.014862
SLC18A2	0.849054	2.03924	17.5059	0.000283792	0.0150494
SPATA5	-0.189218	5.99414	17.4582	0.000288091	0.0151541
ZNF730	-0.938076	2.18664	17.4434	0.00028944	0.0151541
CBLL1	-0.218795	5.88668	17.4421	0.000289556	0.0151541
ZNF506	-0.265952	4.42348	17.4353	0.000290178	0.0151541
ZSCAN12	-0.412718	4.22274	17.4238	0.000291231	0.0151541
ZNF776	-0.325841	4.91599	17.4206	0.000291529	0.0151541
RRAD	1.29017	2.53456	17.4117	0.000292346	0.0151541
TSHZ2	0.677432	6.97556	17.3988	0.000293536	0.015167
PRF1	1.0523	2.59396	17.3777	0.000295503	0.0151702
CEP85	-0.51169	4.77271	17.3733	0.000295906	0.0151702
PDE1A	0.899596	4.50552	17.3678	0.000296422	0.0151702
ARID5B	0.417098	7.88716	17.3561	0.000297526	0.0151785
CLEC4E	1.37972	1.80241	17.3256	0.000300405	0.015277
GXYLT1	-0.373151	4.42917	17.2813	0.000304646	0.015444
HBA2	2.7016	7.69888	17.2614	0.000306575	0.0154776
KLHL13	1.01055	2.85077	17.2546	0.000307228	0.0154776
TBC1D31	-0.464899	5.23356	17.2214	0.000310483	0.0155928
TMOD4	-0.578213	1.77125	17.1954	0.00031305	0.0156729
ICAM2	0.479929	2.79296	17.1496	0.00031764	0.0158535
C21orf91	-0.380707	4.73573	17.1317	0.000319453	0.0158948
ESCO1	-0.220754	5.90056	17.1046	0.000322216	0.0159376
PUS7L	-0.31176	5.39048	17.1038	0.000322291	0.0159376
UPB1	1.13582	0.141131	17.0627	0.000326534	0.0160603
SMC6	-0.382643	6.71341	17.0549	0.000327347	0.0160603
ABHD2	0.383987	6.5611	17.0439	0.000328494	0.0160603
BMP2	0.868318	2.0903	17.0373	0.000329192	0.0160603
PRDM8	0.978705	2.03765	17.0221	0.000330789	0.0160603
NSD2	-0.544175	7.3833	17.0216	0.000330842	0.0160603
FAM200A	-0.324729	4.08715	17.0125	0.000331806	0.0160603
POLN	-0.356534	3.31638	17.0009	0.000333029	0.0160603
NBPF3	-0.342926	3.27457	16.9919	0.000333987	0.0160603
KCNB1	1.11558	2.50839	16.9759	0.000335701	0.0160603
ZSCAN30	-0.351816	4.50363	16.9756	0.000335731	0.0160603
ZNF736	-0.358133	4.79405	16.9366	0.000339932	0.0160708
ACSL6	1.01617	1.03242	16.9261	0.000341079	0.0160708
GCNT2	-0.582745	3.91388	16.9181	0.000341946	0.0160708
SCARA5	2.66291	2.02997	16.9152	0.000342267	0.0160708
ZNF616	-0.293574	4.29464	16.9099	0.000342852	0.0160708
KIF3C	-0.406733	5.16873	16.9097	0.000342875	0.0160708
FASTKD1	-0.560417	5.59615	16.9092	0.00034293	0.0160708
ZNF397	-0.272571	5.31341	16.8874	0.00034532	0.016136
CHST7	0.967288	1.2319	16.8624	0.000348096	0.0162186
VAX2	-0.603078	0.986547	16.8372	0.000350914	0.0162445
MT1M	1.32457	1.81145	16.8317	0.00035153	0.0162445
P2RX1	0.977945	1.73274	16.8305	0.000351674	0.0162445
GPAT3	1.0862	2.96096	16.8035	0.000354726	0.0163057
SERP2	0.693397	0.564467	16.7964	0.000355527	0.0163057
BIRC6	-0.200632	9.97681	16.792	0.000356034	0.0163057
HUNK	-0.716294	5.12957	16.7615	0.000359539	0.0164196
CHTOP	-0.344441	6.26502	16.7245	0.000363828	0.0165686
ZNF260	-0.420439	4.31745	16.6883	0.000368084	0.0167146
SPAST	-0.302637	5.48879	16.6711	0.000370122	0.0167146
VAT1	0.407549	6.32572	16.6709	0.000370146	0.0167146
FAM24B	-0.576286	1.84182	16.6366	0.000374263	0.0168533
OR52W1	-0.84022	0.14937	16.6265	0.000375475	0.0168608
FOSB	3.82008	7.96356	16.578	0.000381386	0.0170787
MSH2	-0.453055	6.90392	16.5649	0.000383006	0.0171037
TAF1D	-0.389845	6.03759	16.5496	0.000384904	0.0171152
RASL11A	0.950277	2.55331	16.5457	0.000385386	0.0171152
DTHD1	1.32346	2.45426	16.4756	0.000394209	0.0174589
FAM111B	-1.02455	3.75683	16.4607	0.000396106	0.0174948
AMFR	0.334169	6.64185	16.4349	0.000399426	0.0175933
GEM	1.21664	4.24572	16.3664	0.000408386	0.0179389
HERPUD1	0.62105	7.09574	16.3536	0.000410084	0.0179399
BFSP2	1.4125	-0.345596	16.3462	0.00041107	0.0179399
CNOT9	-0.247127	5.79036	16.3412	0.000411746	0.0179399
RIF1	-0.238109	8.60299	16.3145	0.000415327	0.0180174
GCNA	-0.525503	4.51334	16.3113	0.000415759	0.0180174
GMCL1	-0.335376	5.3761	16.2722	0.000421066	0.0181915
NOP53	0.375089	7.4054	16.2652	0.000422034	0.0181915
CDCA4	-0.621912	2.41422	16.2457	0.000424718	0.0182583
FOS	2.56092	8.25807	16.2297	0.000426929	0.0183046
BAZ1B	-0.187113	7.09374	16.147	0.000438589	0.0187546
IL1R2	1.09838	2.59713	16.1124	0.000443566	0.0188984
SGO1	-0.788232	4.20317	16.1046	0.000444689	0.0188984
CENPL	-0.573511	2.93388	16.0952	0.000446058	0.0188984
DEPDC7	-0.720619	2.41513	16.0912	0.00044664	0.0188984
GADD45B	1.15054	5.44884	16.0803	0.000448237	0.0189163
PASK	-0.357739	5.32864	16.0677	0.000450079	0.0189444
CLU	0.734047	9.90846	16.0399	0.0004542	0.0189784
CENPE	-0.892233	6.06746	16.0201	0.000457141	0.0189784
THBD	0.978779	3.26225	16.0081	0.000458949	0.0189784
ARRDC2	0.651896	3.98691	16.0072	0.000459072	0.0189784
ZNF138	-0.327615	3.97148	16.0049	0.000459426	0.0189784
PRPF39	-0.252097	5.68426	16.0004	0.000460099	0.0189784
CEP41	-0.344045	2.71408	15.9992	0.000460276	0.0189784
ZNF202	-0.312207	4.12035	15.9976	0.000460526	0.0189784
PAPLN	0.939865	5.34183	15.9912	0.000461482	0.0189784
KLF7	0.503873	5.18225	15.9482	0.000468034	0.0191989
IRS2	0.714864	5.81172	15.9351	0.000470046	0.0192325
DMBT1	2.00141	6.07655	15.921	0.000472221	0.0192508
EGFL6	-1.11473	5.20885	15.9168	0.000472882	0.0192508
MEST	-0.521106	5.01048	15.9021	0.000475168	0.0192879
SMC3	-0.256002	7.50458	15.8956	0.000476186	0.0192879
BARD1	-0.379495	5.36944	15.8793	0.000478734	0.0193425
ETNK2	0.50117	3.23722	15.8307	0.000486433	0.0196041
UBXN6	0.225629	6.02765	15.8232	0.00048764	0.0196041
CSRNP2	-0.327008	5.34926	15.7949	0.000492208	0.0197016
CHRD	0.994216	3.66719	15.793	0.000492508	0.0197016
MKKS	-0.26996	5.07125	15.7837	0.000494027	0.0197134
SLC5A3	-0.553174	5.76896	15.7437	0.000500579	0.0198779
FAM13A	0.480744	6.34183	15.7231	0.000503988	0.0198779
CDC7	-0.615963	4.48412	15.7101	0.000506146	0.0198779
NASP	-0.293478	7.65266	15.7058	0.00050687	0.0198779
MITD1	-0.307142	4.64785	15.705	0.000506999	0.0198779
INMT	1.33866	2.51505	15.6999	0.000507853	0.0198779
USP37	-0.314619	5.85885	15.6906	0.000509419	0.0198779
ZNF638	-0.238551	8.97498	15.6876	0.000509926	0.0198779
BIRC3	1.0959	5.68116	15.6862	0.000510161	0.0198779
CLEC1A	0.828214	1.63226	15.6808	0.000511074	0.0198779
ZNF669	-0.394072	3.47854	15.6721	0.000512541	0.0198779
PID1	1.27095	3.23102	15.6697	0.000512946	0.0198779
IER2	0.68021	5.53657	15.6485	0.000516542	0.0199692
KIF18A	-0.819393	4.47264	15.6283	0.000520008	0.0200551
NCAPG	-1.01631	5.55097	15.618	0.000521781	0.0200755
MRS2	-0.324489	5.6504	15.5987	0.000525127	0.0201014
NIBAN1	0.694256	5.975	15.5951	0.000525743	0.0201014
GCOM1	0.962697	3.03378	15.588	0.000526987	0.0201014
METTL7A	0.645256	4.76077	15.5854	0.000527442	0.0201014
RERG	1.4147	4.09406	15.5717	0.000529841	0.0201452
KIF3A	-0.261927	5.4295	15.5254	0.000538023	0.0204081
RPP40	-0.427227	3.27631	15.4954	0.000543397	0.0205302
HBB	2.62425	6.58909	15.4933	0.000543787	0.0205302
SMARCAL1	-0.191853	5.54926	15.4727	0.000547518	0.0205665
CALB2	-0.886499	2.78641	15.4714	0.000547745	0.0205665
ZNF808	-0.271789	5.76744	15.4568	0.000550418	0.0205665
CEP104	-0.270834	6.22952	15.454	0.000550916	0.0205665
PRKCH	0.564003	5.59394	15.4529	0.000551128	0.0205665
FOXP2	1.16246	2.72815	15.4136	0.000558369	0.0207886
UHRF1BP1	-0.244953	6.0177	15.3896	0.000562847	0.0209071
C2orf42	-0.267085	4.71017	15.3685	0.000566808	0.0209238
SLC7A14	1.60595	1.45366	15.3678	0.000566941	0.0209238
PLEKHA8	-0.400131	4.4447	15.3665	0.000567191	0.0209238
EPHB3	-0.795333	5.67095	15.3517	0.000569996	0.0209415
RASGRF1	1.21445	1.80559	15.3502	0.000570269	0.0209415
ZBED5	-0.268462	6.34926	15.3233	0.000575415	0.0210824
IPCEF1	0.903126	2.96819	15.3104	0.000577894	0.0211026
IL18RAP	1.01419	1.5083	15.3068	0.000578585	0.0211026
HSPB6	1.56174	3.61366	15.288	0.000582226	0.0211751
CHRNA3	-0.686229	0.781008	15.281	0.000583593	0.0211751
ZNF714	-0.387444	3.30873	15.2731	0.000585131	0.0211751
MCUR1	-0.36929	4.41216	15.2695	0.000585825	0.0211751
SERINC1	0.342114	7.1697	15.2458	0.000590481	0.0212956
ZNF98	-0.810269	2.75915	15.2366	0.000592312	0.0213022
UQCC2	-0.361767	4.28216	15.2157	0.000596464	0.0213022
NRXN1	2.1621	2.46893	15.2131	0.000596983	0.0213022
YAE1	-0.263348	4.11758	15.2123	0.000597124	0.0213022
C6orf62	-0.310396	6.87303	15.2116	0.00059727	0.0213022
PCSK7	0.557585	7.03006	15.1937	0.00060086	0.0213829
MMP11	-1.36694	6.89058	15.1328	0.00061324	0.0217754
CDH24	-0.462342	3.65455	15.0883	0.000622462	0.0220543
UBE2K	-0.203202	5.76495	15.0697	0.000626354	0.022137
MMP19	1.36086	6.24147	15.0623	0.000627911	0.022137
CAV2	0.50341	4.24027	15.0575	0.000628915	0.022137
ORC2	-0.268945	5.87462	15.0373	0.000633199	0.0222392
MTIF2	-0.327027	6.54853	14.995	0.000642273	0.0224546
C2orf49	-0.207961	4.47857	14.9921	0.000642902	0.0224546
KRAS	-0.368372	4.93104	14.9893	0.000643511	0.0224546
EPAS1	0.452776	7.36237	14.977	0.000646172	0.0224988
ANKRD26	-0.2775	6.76787	14.9416	0.000653906	0.0226753
PDE2A	0.803269	3.5111	14.941	0.000654056	0.0226753
ACBD7	-0.82804	1.03028	14.9013	0.00066285	0.0229309
TIAM2	-0.397705	5.64691	14.8822	0.000667138	0.0230293
BTG1	0.465418	5.55996	14.876	0.00066855	0.0230293
TMEM71	0.809326	1.8543	14.863	0.000671476	0.0230708
TEAD2	-0.390618	5.528	14.8533	0.000673674	0.0230708
C7	3.22945	8.82367	14.8517	0.000674049	0.0230708
CMIP	0.29935	6.29664	14.8401	0.000676689	0.0231121
CUL2	-0.278333	6.24421	14.8075	0.00068418	0.0233145
AFTPH	-0.178868	6.97883	14.8018	0.000685508	0.0233145
MRE11	-0.255802	6.08775	14.7846	0.000689498	0.0234008
ATOH8	1.05415	2.37539	14.7577	0.000695813	0.023553
OIP5	-0.451724	2.09515	14.7531	0.000696903	0.023553
MYADM	0.422733	5.69042	14.7373	0.000700623	0.0235935
SMCO2	-0.926426	0.729856	14.7356	0.00070103	0.0235935
PZP	0.966859	4.19688	14.721	0.00070451	0.0236343
SLC4A2	-0.372492	7.01603	14.7133	0.000706353	0.0236343
PRR11	-0.838145	4.57478	14.7079	0.00070765	0.0236343
ABHD6	0.401806	2.73561	14.6972	0.000710216	0.0236343
ZNF695	-0.972495	2.72395	14.6958	0.000710565	0.0236343
ZNF326	-0.280869	6.30724	14.6895	0.000712085	0.0236343
DNAJC2	-0.252089	6.00712	14.6807	0.000714203	0.0236343
SPTBN1	0.332529	10.0711	14.6762	0.00071531	0.0236343
STAT5A	0.412841	6.2086	14.6667	0.000717606	0.0236343
CHEK2	-0.39012	4.65268	14.6613	0.000718916	0.0236343
CENPA	-1.34134	2.31871	14.6606	0.000719104	0.0236343
KLF2	1.27067	5.60196	14.6395	0.000724269	0.0236343
EIF4E2	-0.268908	5.92283	14.636	0.000725118	0.0236343
BTD	0.428071	4.0404	14.6304	0.000726496	0.0236343
DNER	1.49779	1.74634	14.6301	0.000726576	0.0236343
ERN1	0.634315	5.44612	14.6279	0.000727135	0.0236343
KIAA1217	-0.34506	9.30357	14.6277	0.000727172	0.0236343
ZNF235	-0.283244	3.93418	14.6204	0.000728987	0.0236343
ZNF827	-0.193866	6.50428	14.6159	0.000730098	0.0236343
PARVB	0.371077	4.47972	14.6061	0.000732528	0.0236655
CDCA2	-0.976931	4.30775	14.596	0.000735052	0.0236946
ERRFI1	0.774207	7.07626	14.5907	0.00073637	0.0236946
ZNF107	-0.346318	4.81304	14.5749	0.000740359	0.0237755
ZNF184	-0.294769	4.79746	14.5513	0.000746325	0.0238455
GADD45G	0.954524	2.55448	14.5494	0.000746803	0.0238455
AVIL	-0.453312	5.72322	14.5487	0.000746976	0.0238455
SOCS1	0.886357	0.796956	14.5169	0.000755109	0.0239993
RCHY1	-0.207077	4.8163	14.5163	0.000755261	0.0239993
CAPN2	0.260905	8.01125	14.5125	0.00075626	0.0239993
SERPINF2	1.11955	2.88307	14.4774	0.000765356	0.0242403
SCP2	0.189171	6.53005	14.4665	0.000768208	0.0242829
DBF4B	-0.386559	3.98585	14.4542	0.000771434	0.0243371
PIK3C2G	1.4199	0.792035	14.4454	0.000773772	0.0243632
TTC30B	-0.457166	5.01979	14.4212	0.000780186	0.0244972
NPAS1	-0.658185	0.471208	14.4169	0.000781343	0.0244972
CKS2	-0.655459	3.55433	14.4122	0.000782587	0.0244972
ATF3	1.44123	5.7022	14.3504	0.0007993	0.0249719
ZNF519	-0.370601	3.24289	14.3353	0.000803453	0.0250409
AP4M1	-0.343087	4.53278	14.3311	0.000804615	0.0250409
GPR180	-0.360142	4.03965	14.3109	0.000810203	0.0250819
ZNF195	-0.335481	5.17815	14.3106	0.000810272	0.0250819
RP9	-0.281159	4.16618	14.3064	0.000811446	0.0250819
RIN3	0.415851	5.02435	14.3039	0.000812154	0.0250819
MYC	0.781172	8.56128	14.287	0.000816861	0.02512
RXYLT1	-0.258602	4.42582	14.2867	0.000816952	0.02512
ABCA10	1.61616	5.9058	14.2777	0.00081948	0.02512
PHTF1	-0.304311	5.77968	14.2772	0.000819623	0.02512
USP1	-0.268518	6.63002	14.266	0.000822773	0.0251687
PDE8A	0.373789	5.84448	14.2494	0.00082749	0.0251749
ABCC5	-0.302243	7.20636	14.2482	0.000827822	0.0251749
RBL1	-0.290027	5.51986	14.2464	0.000828339	0.0251749
KCNB2	-1.39296	1.77637	14.3872	0.000829221	0.0251749
PRPF38B	-0.168822	6.87961	14.2297	0.000833089	0.0252346
SRPK2	-0.237541	7.0591	14.2217	0.000835403	0.0252346
S1PR1	0.701874	3.43731	14.219	0.000836162	0.0252346
APOD	1.77102	4.93216	14.2145	0.000837449	0.0252346
ENPP3	1.24718	2.48337	14.1908	0.0008443	0.0252505
GPR89B	-0.372503	4.502	14.1839	0.000846331	0.0252505
FREM1	0.992515	5.43394	14.1821	0.000846829	0.0252505
RBMS3	0.790252	5.33273	14.181	0.000847159	0.0252505
CYP17A1	1.01914	1.92727	14.1805	0.000847308	0.0252505
SLC4A10	1.31203	-0.312899	14.1803	0.000847374	0.0252505
ZNF322	-0.284269	3.62427	14.1647	0.000851938	0.0253086
DNAJC9	-0.337151	5.03346	14.1599	0.000853334	0.0253086
DMGDH	0.701801	2.74567	14.1487	0.000856629	0.0253086
PDE3B	0.91082	3.39884	14.1468	0.000857192	0.0253086
KIF11	-0.81205	6.00296	14.1423	0.000858514	0.0253086
DENND11	-0.340726	4.69236	14.1353	0.000860598	0.0253086
VIT	2.2749	2.52975	14.1329	0.000861319	0.0253086
JUND	0.693227	6.01171	14.1275	0.000862908	0.0253086
ZMYM4	-0.201312	8.17935	14.1254	0.000863535	0.0253086
ZNF66	-0.525058	2.63407	14.1204	0.000865022	0.0253086
ZNF568	-0.336958	4.02081	14.1071	0.000868997	0.0253415
MFSD4B	-0.231599	5.40139	14.1061	0.000869293	0.0253415
CPSF6	-0.223582	7.85922	14.092	0.000873524	0.0254189
CREB1	-0.205187	6.28635	14.0828	0.000876314	0.0254541
ZBTB11	-0.2029	6.36598	14.0518	0.000885733	0.0256815
PSMC3IP	-0.438602	2.64646	14.0449	0.000887857	0.0256968
TRIM17	-0.366938	4.82207	14.0349	0.000890913	0.0256992
CACNA1I	1.13341	1.86032	14.0331	0.000891484	0.0256992
CLOCK	-0.251091	6.25313	14.0291	0.00089272	0.0256992
RTKN	-0.431634	5.81811	14.0192	0.000895786	0.0257159
PRC1	-0.691632	5.60137	14.016	0.00089678	0.0257159
NCAPG2	-0.444826	6.3509	14.0117	0.000898085	0.0257159
KIN	-0.249405	4.81991	14.0028	0.000900856	0.0257193
SLC9A1	0.252048	5.36626	14.0011	0.000901396	0.0257193
BMPER	0.870514	2.38443	13.9922	0.000904172	0.0257529
LTBP4	0.877979	7.71897	13.9871	0.000905777	0.0257531
ITPKC	0.643005	5.74506	13.9738	0.00090996	0.0258265
N4BP2	-0.309755	6.58492	13.9501	0.000917438	0.025966
PLBD2	0.321215	5.44826	13.9481	0.000918097	0.025966
PAXIP1	-0.258438	5.81087	13.9348	0.000922336	0.0259878
CDC42EP2	0.452524	2.67773	13.9289	0.000924211	0.0259878
MAFK	0.456165	3.31358	13.9202	0.000927012	0.0259878
CEP76	-0.321549	4.15883	13.9175	0.000927867	0.0259878
MGLL	0.60405	4.91616	13.917	0.000928031	0.0259878
SGK1	1.07479	7.3504	13.9136	0.000929138	0.0259878
INPPL1	-0.364623	8.34353	13.9104	0.00093015	0.0259878
F10	1.06242	2.77333	13.89	0.000936743	0.0261267
ZNF570	-0.291272	3.46079	13.8803	0.000939906	0.0261696
HIGD1C	-0.682954	0.744068	13.8696	0.000943426	0.0262224
ITPRIP	0.801943	4.45848	13.861	0.000946246	0.0262245
AVPR1B	1.34326	1.15324	13.8594	0.000946755	0.0262245
IMMP1L	-0.239613	3.73637	13.8403	0.000953062	0.026303
ZNF248	-0.280118	5.44029	13.8401	0.000953121	0.026303
BORA	-0.434574	4.1222	13.8341	0.000955133	0.026303
CEP162	-0.270949	5.93053	13.8311	0.000956117	0.026303
ZNF701	-0.328345	3.77687	13.8028	0.000965562	0.0264986
E2F7	-1.029	3.87683	13.8	0.000966514	0.0264986
LRRC61	-0.485442	2.56065	13.7857	0.000971338	0.0265788
P3H1	-0.348414	6.00814	13.7777	0.000974034	0.0265788
MGP	1.39952	7.01878	13.7767	0.000974384	0.0265788
DDX11	-0.411043	7.01967	13.7716	0.00097612	0.0265811
SKA3	-0.74294	3.331	13.7353	0.000988512	0.0268732
TSPAN4	0.372603	5.03014	13.7167	0.000994968	0.0269979
CHORDC1	-0.324598	5.62249	13.711	0.000996919	0.0269979
NAB1	-0.329155	6.65643	13.7076	0.000998124	0.0269979
KIF19	1.14819	1.10483	13.6853	0.0010059	0.0271627
FOXN3	0.406025	5.71606	13.6772	0.00100877	0.0271947
STAU2	-0.225516	6.2434	13.6721	0.00101056	0.0271973
ZNF682	-0.533757	2.87578	13.6629	0.0010138	0.0272392
THAP2	-0.400413	2.73348	13.6529	0.00101736	0.027273
RBBP8NL	-0.864629	2.98505	13.6498	0.00101844	0.027273
TAF4	-0.315053	6.46863	13.6436	0.00102066	0.027287
PIGX	-0.33963	4.00861	13.6209	0.0010288	0.0274592
BRD8	-0.285761	6.80622	13.6141	0.00103123	0.0274786
DDX24	0.231192	7.31947	13.6046	0.00103467	0.0275246
AOX1	1.35336	6.31587	13.5973	0.00103731	0.0275495
PTPRB	0.570784	6.2017	13.5798	0.00104369	0.0276731
HS3ST2	2.10604	2.14447	13.5651	0.00104906	0.02777
CEP55	-0.961754	4.81541	13.5203	0.00106568	0.0281615
OSGIN1	0.63315	1.29836	13.5129	0.00106845	0.0281615
STK36	-0.299166	6.73766	13.5112	0.00106909	0.0281615
ZNF512	-0.21458	6.30978	13.5011	0.00107289	0.0282032
FPR2	1.23948	-0.22122	13.4788	0.00108132	0.0282032
ANKRD36B	-0.26087	9.15293	13.4688	0.00108511	0.0282032
PPP1R10	0.310903	4.14935	13.4655	0.00108637	0.0282032
ZNF429	-0.382958	3.13742	13.4642	0.00108687	0.0282032
TTC9C	-0.314384	4.16997	13.4575	0.00108944	0.0282032
DUOX1	0.385598	5.05907	13.4546	0.00109053	0.0282032
TROAP	-1.00555	5.05883	13.4525	0.00109133	0.0282032
GLUL	0.480921	8.5753	13.4517	0.00109163	0.0282032
SH3TC1	0.545921	5.39436	13.4491	0.00109264	0.0282032
IRAK3	0.730903	4.6362	13.4478	0.00109313	0.0282032
MAPKAPK2	0.234552	5.78083	13.4473	0.00109335	0.0282032
ITLN1	2.28962	2.37614	13.4457	0.00109394	0.0282032
KIRREL1	-0.306667	7.15527	13.4381	0.00109688	0.0282032
PCDHGC3	0.399946	5.83535	13.438	0.00109692	0.0282032
FOXC1	0.843655	3.37685	13.4203	0.00110378	0.0282821
ZC3H8	-0.277407	4.22391	13.4064	0.00110916	0.0282821
MAPRE2	0.479381	4.90202	13.4035	0.0011103	0.0282821
TNFRSF1A	0.253118	7.11831	13.3991	0.00111202	0.0282821
PUS3	-0.375159	3.65533	13.3978	0.00111254	0.0282821
CHIT1	2.57481	4.65481	13.3962	0.00111317	0.0282821
GRPEL2	-0.293947	3.31126	13.3906	0.00111536	0.0282821
YEATS2	-0.346905	8.03383	13.3884	0.00111621	0.0282821
CD7	1.0496	2.17914	13.3852	0.00111746	0.0282821
ASPM	-0.989981	7.60598	13.3794	0.00111977	0.0282821
MKNK2	0.29537	6.07525	13.3782	0.00112022	0.0282821
RNF121	-0.223022	5.07426	13.3736	0.00112204	0.0282821
NUFIP2	-0.212376	7.69857	13.3717	0.00112279	0.0282821
KIF14	-0.988822	5.39498	13.3543	0.00112972	0.0284123
ZC3H12A	0.393165	4.87554	13.3448	0.00113352	0.0284632
GVQW3	-0.523395	3.2784	13.3278	0.00114029	0.0285618
CXCR6	0.554888	2.68548	13.326	0.00114102	0.0285618
HSPB8	0.924022	2.96036	13.3175	0.00114445	0.0285618
HAPLN1	-1.31979	0.866027	13.3172	0.0011446	0.0285618
SFT2D2	-0.229213	5.40969	13.3129	0.0011463	0.0285618
ELL2	0.781301	6.50674	13.3065	0.0011489	0.0285825
TMEM262	-0.499408	1.41482	13.2768	0.00116101	0.0288393
ZNF431	-0.355938	4.36773	13.2722	0.00116289	0.0288404
DEPDC1	-1.07797	4.71795	13.2659	0.00116551	0.0288404
GPX3	0.635813	6.32914	13.2636	0.00116643	0.0288404
PSRC1	-0.659909	3.8211	13.2544	0.00117023	0.0288464
RBM4	-0.22174	7.17585	13.2544	0.00117024	0.0288464
RBM4B	-0.264412	5.21046	13.233	0.00117913	0.029021
SRGN	0.82866	5.82458	13.2223	0.00118358	0.0290376
CSPP1	-0.235818	6.63495	13.2192	0.00118488	0.0290376
OSBPL1A	0.41953	5.96751	13.2185	0.00118521	0.0290376
CYP2A6	0.685551	3.42819	13.1984	0.00119366	0.0291189
SEC61A2	-0.256693	4.8407	13.1968	0.00119432	0.0291189
DIAPH3	-0.920689	5.22656	13.1968	0.00119434	0.0291189
ACR	0.981475	1.05984	13.1923	0.00119623	0.0291189
FHL5	1.75956	2.10773	13.1869	0.00119853	0.0291189
ANTXR2	0.68211	5.70987	13.182	0.00120058	0.0291189
ZNF813	-0.320338	3.08722	13.1807	0.00120117	0.0291189
ZNF480	-0.307679	3.79565	13.1749	0.00120363	0.0291347
NFATC2	0.99054	6.41956	13.1628	0.00120879	0.0291733
MKI67	-1.03373	8.7427	13.1627	0.00120884	0.0291733
MECOM	-0.642645	8.02324	13.141	0.00121815	0.0293076
KDM1B	-0.379756	5.81201	13.1409	0.00121821	0.0293076
ZFP62	-0.305211	6.34997	13.136	0.00122033	0.0293076
CCDC14	-0.327442	7.37936	13.1329	0.00122168	0.0293076
NR4A3	1.81396	6.21671	13.1145	0.00122969	0.0294559
NUF2	-0.891681	4.27431	13.1037	0.0012344	0.0295164
CASS4	0.584672	3.28629	13.1003	0.00123588	0.0295164
ARID2	-0.206838	7.74753	13.0843	0.00124291	0.0295275
TIMP1	0.518738	7.79067	13.0793	0.00124512	0.0295275
IL7R	1.1301	4.92246	13.0791	0.00124521	0.0295275
ZKSCAN3	-0.272468	4.13232	13.0694	0.00124951	0.0295275
NENF	0.335652	4.7467	13.0676	0.00125033	0.0295275
RAD52	-0.331456	5.0989	13.0654	0.00125128	0.0295275
MTERF3	-0.300811	4.83158	13.0648	0.00125156	0.0295275
NEMP1	-0.269129	4.7596	13.0622	0.0012527	0.0295275
TIAL1	-0.230581	7.1606	13.062	0.00125283	0.0295275
RBBP4	-0.171881	7.39107	13.0528	0.00125693	0.0295432
SLC35G6	-0.572951	2.24449	13.048	0.00125905	0.0295432
SPATA12	-0.570934	1.50663	13.0466	0.00125969	0.0295432
POLQ	-0.794834	6.24773	13.0441	0.00126082	0.0295432
TTC30A	-0.430681	4.99331	13.0381	0.00126349	0.0295627
ORC5	-0.236591	4.5454	13.0322	0.00126618	0.0295827
HSPE1	-0.365347	6.57324	13.0231	0.00127025	0.0296349
CENPU	-0.68653	4.09642	13.0123	0.00127516	0.0296806
ZNF691	-0.318469	3.41628	13.0107	0.00127589	0.0296806
ZBTB3	-0.339211	3.26431	13.0024	0.00127964	0.0297116
ZNF654	-0.243996	5.31474	12.9996	0.00128091	0.0297116
H6PD	0.333983	6.21091	12.9929	0.00128397	0.0297158
AP3M1	-0.248989	5.97103	12.986	0.00128713	0.0297158
C11orf42	-0.867632	0.849516	12.9842	0.001288	0.0297158
CCNE1	-0.815709	5.2805	12.9831	0.00128846	0.0297158
GSTM5	1.78873	2.86437	12.9724	0.00129339	0.0297477
EMC3	0.202125	5.33664	12.9707	0.00129418	0.0297477
NTRK2	1.29285	5.90762	12.9596	0.00129933	0.0297477
PCNT	-0.292449	8.07637	12.958	0.00130007	0.0297477
NEIL3	-0.916595	3.39389	12.9574	0.00130034	0.0297477
CHD1L	-0.353944	2.97923	12.9561	0.00130092	0.0297477
GNG12	0.346343	4.09271	12.9427	0.00130715	0.0298479
TAS2R39	-0.520417	1.43479	12.9384	0.00130916	0.0298515
ZNF765	-0.315881	3.56462	12.9248	0.00131552	0.0298988
NAALADL1	-0.642674	2.82454	12.9208	0.00131743	0.0298988
CNTNAP3B	0.958148	4.09862	12.9186	0.00131844	0.0298988
RGN	0.722571	2.64258	12.9152	0.00132004	0.0298988
CELF2	0.791271	5.88386	12.9142	0.00132051	0.0298988
LGI4	1.03087	1.25727	12.8832	0.00133524	0.0301598
JRKL	-0.294963	5.22262	12.8795	0.00133697	0.0301598
ASNSD1	-0.24547	6.20331	12.8781	0.00133765	0.0301598
SLC45A1	0.712603	2.34502	12.8464	0.0013529	0.0304611
CENPF	-0.956408	8.38811	12.8376	0.00135719	0.0305149
TMEM68	-0.307248	4.31052	12.8145	0.00136843	0.0307249
KCNMB3	-0.407262	3.69373	12.7921	0.00137946	0.0309295
CYP2A7	0.642678	1.32238	12.7873	0.00138182	0.0309393
MMS22L	-0.296516	5.12698	12.7799	0.00138552	0.030979
ITK	1.16886	3.98934	12.7686	0.00139114	0.0310617
DLL1	0.531702	3.65092	12.7359	0.00140757	0.0313851
FOXO1	0.701324	6.35581	12.7305	0.00141026	0.0314018
PHLPP1	0.275565	4.71785	12.7192	0.00141599	0.0314857
DCLK3	-0.975815	0.239653	12.7126	0.00141936	0.031493
LCT	-0.610168	-0.168678	12.7109	0.00142022	0.031493
ANKRD49	-0.267581	3.62213	12.7067	0.00142239	0.0314977
KLRC4-KLRK1	1.23613	2.08879	12.6948	0.00142845	0.0315886
ATAD2	-0.472733	7.30574	12.6867	0.00143263	0.0316345
ZNF493	-0.395133	3.47284	12.6832	0.00143446	0.0316345
FXYD1	1.1738	1.95382	12.666	0.00144333	0.0316658
BMS1	-0.23436	7.36336	12.6607	0.00144609	0.0316658
YPEL1	-0.359852	3.20955	12.6593	0.00144684	0.0316658
ZZEF1	0.21996	8.04679	12.6588	0.00144706	0.0316658
RNF8	-0.218848	4.85258	12.6571	0.00144795	0.0316658
HBA1	2.40837	7.20563	12.6552	0.00144894	0.0316658
C18orf54	-0.322436	3.11584	12.6506	0.00145135	0.0316658
ZNF28	-0.345038	4.13354	12.6459	0.00145378	0.0316658
QSER1	-0.216929	7.95112	12.6443	0.00145467	0.0316658
CDC45	-0.804019	3.86717	12.6394	0.00145721	0.0316658
CACNA1D	0.983957	5.61656	12.638	0.00145794	0.0316658
HSPA14	-0.233403	4.7546	12.6351	0.00145945	0.0316658
LMAN2L	-0.25919	4.65125	12.6311	0.00146156	0.0316691
PTCD3	-0.239175	6.95976	12.6242	0.0014652	0.0317054
ASRGL1	-0.604064	5.65342	12.6155	0.0014698	0.0317623
TSPAN8	2.93573	3.37654	12.6118	0.00147177	0.0317623
FOLH1	-0.660885	4.39868	12.6065	0.00147457	0.0317801
ZNF620	-0.342162	3.37556	12.5992	0.00147847	0.0318216
CKAP2L	-0.997369	4.59678	12.5868	0.00148506	0.0319209
TNPO3	-0.208557	6.92749	12.5826	0.00148732	0.0319268
DUSP2	1.07302	2.82793	12.5779	0.00148987	0.031935
FNBP1L	-0.355601	7.06197	12.5718	0.00149312	0.031935
HMGCLL1	1.48625	0.501677	12.5709	0.00149364	0.031935
NAMPTP1	0.47142	4.79608	12.5629	0.00149795	0.0319489
ZNF343	-0.251434	4.16076	12.5623	0.00149826	0.0319489
LINGO3	1.10754	0.768335	12.5339	0.00151372	0.0322117
MSANTD4	-0.250847	4.78393	12.5323	0.00151457	0.0322117
ZNF774	-0.466144	3.09553	12.5253	0.00151842	0.0322244
TUBA8	-0.538339	3.03214	12.5239	0.00151917	0.0322244
CXCR2	0.98348	-0.0311791	12.515	0.00152409	0.0322863
FAM193A	-0.200849	7.30862	12.499	0.00153291	0.0324304
ZNF439	-0.336396	4.11215	12.4849	0.00154074	0.0325209
GMNN	-0.470896	3.49366	12.484	0.00154122	0.0325209
PTGER2	0.974294	3.04084	12.4803	0.00154332	0.0325227
SMAP2	0.644168	6.08838	12.4439	0.00156376	0.0329104
LRRC37A3	-0.316707	7.50675	12.4336	0.0015696	0.0329902
TMEM169	-0.605052	1.00385	12.43	0.00157166	0.0329906
RFC4	-0.517481	5.5301	12.4157	0.00157983	0.0331188
MID2	0.44446	4.6666	12.4051	0.00158589	0.0331669
STAT3	0.236854	8.29795	12.4019	0.00158772	0.0331669
SASS6	-0.445353	4.92055	12.3986	0.00158961	0.0331669
ZNF740	-0.196011	4.94872	12.3956	0.00159138	0.0331669
CALCOCO2	0.350322	6.3227	12.3938	0.0015924	0.0331669
AKNA	0.591025	6.96464	12.3893	0.00159499	0.0331779
PLEKHA6	0.563284	5.66519	12.3821	0.00159917	0.0331989
PLCXD3	2.56631	2.82518	12.3803	0.00160021	0.0331989
SDHAF2	-0.356923	3.4309	12.3769	0.00160218	0.0331989
MROH2B	2.60144	1.80073	12.3702	0.0016061	0.0332152
TICRR	-0.721352	5.13519	12.3685	0.00160709	0.0332152
FAIM2	1.19417	1.17252	12.3578	0.00161335	0.0332642
ZNF286B	-0.417574	3.6215	12.3506	0.00161755	0.0332642
PRDM1	0.780458	6.05395	12.3483	0.00161892	0.0332642
SNRPG	-0.334813	5.65975	12.3445	0.00162115	0.0332642
ETAA1	-0.265705	6.13721	12.3437	0.00162162	0.0332642
CTSG	1.57173	-0.00818013	12.3433	0.00162184	0.0332642
C10orf88	-0.222216	3.92147	12.339	0.00162441	0.0332746
CDNF	0.633467	1.09556	12.3345	0.00162702	0.0332859
ZNF831	1.16209	3.0763	12.3205	0.00163535	0.0334138
C1R	0.405748	8.25927	12.3127	0.00163998	0.0334659
PEX1	-0.184601	6.59314	12.2965	0.00164966	0.0336018
DYNLT4	0.757677	2.20628	12.2946	0.00165081	0.0336018
GAR1	-0.318862	3.83264	12.2886	0.00165442	0.0336046
CLNK	0.779807	0.795039	12.2875	0.00165511	0.0336046
GNG3	-0.501383	0.855302	12.2756	0.00166226	0.0336884
NHLRC1	-0.595475	1.79218	12.2683	0.00166667	0.0336884
SBDS	0.278121	5.77849	12.2675	0.00166719	0.0336884
SESN1	0.559922	5.40409	12.2665	0.00166776	0.0336884
DENND3	0.308166	6.84032	12.2634	0.00166969	0.0336884
SCARB1	0.444717	5.78086	12.2559	0.00167424	0.033738
ZNF320	-0.34256	4.93975	12.252	0.00167661	0.0337436
C14orf178	-0.541699	0.792359	12.244	0.00168147	0.0337993
IGFBP4	0.697658	6.71588	12.2389	0.00168461	0.0338202
SPDYC	-0.95975	-0.352807	12.2311	0.00168942	0.0338745
TARDBP	-0.143237	7.19699	12.221	0.00169565	0.0338957
CLEC18B	-0.638202	4.47261	12.2207	0.00169582	0.0338957
CLSPN	-0.87964	5.2912	12.2161	0.00169866	0.0338957
MPP7	-0.428824	5.72889	12.2158	0.00169889	0.0338957
ZNF547	-0.423499	2.44595	12.2051	0.00170549	0.0339747
APLN	-1.33587	-0.710504	12.2007	0.00170827	0.0339747
RASSF9	-0.439962	4.76624	12.1992	0.00170917	0.0339747
IGFBP5	0.723855	7.4634	12.1935	0.00171272	0.0340034
PDLIM4	0.402911	4.18063	12.1881	0.00171614	0.0340294
DDX46	-0.170857	7.5606	12.1832	0.00171916	0.0340474
HDC	1.51005	1.45376	12.1779	0.00172253	0.0340723
IL4R	0.523556	5.94273	12.1723	0.00172602	0.0340994
ABCA6	1.25633	6.64473	12.1632	0.00173179	0.0341519
SHCBP1	-0.616782	4.04703	12.1614	0.00173291	0.0341519
ZNF492	-0.907292	2.38405	12.143	0.0017446	0.0343403
OR6V1	-0.564975	-0.702164	12.1246	0.00175636	0.0344808
FBXO32	0.785178	6.71445	12.1238	0.00175689	0.0344808
ZC3HC1	-0.255985	4.49711	12.1218	0.00175815	0.0344808
DCLRE1A	-0.30725	4.8418	12.1156	0.00176219	0.034518
ADCY2	1.46395	2.55451	12.1074	0.00176744	0.0345663
KIF15	-0.869509	5.22805	12.1051	0.00176895	0.0345663
AGBL5	-0.317485	6.31885	12.0975	0.00177388	0.0345883
MTBP	-0.409627	5.35871	12.0968	0.00177436	0.0345883
FOXS1	-0.795806	1.50261	12.0836	0.00178294	0.0346813
NUSAP1	-0.751389	5.14706	12.0828	0.00178344	0.0346813
CENPK	-0.709294	3.4552	12.0633	0.00179626	0.0348131
SARAF	0.353335	7.35944	12.0601	0.00179834	0.0348131
VCPKMT	-0.262402	3.12731	12.0534	0.00180273	0.0348131
TMEM132B	-0.719486	3.60519	12.0534	0.00180276	0.0348131
ZNF618	-0.311917	5.96007	12.053	0.00180301	0.0348131
SCN7A	2.34286	5.80784	12.0528	0.00180317	0.0348131
NUAK1	-0.545115	5.39188	12.0464	0.00180736	0.0348313
GHR	1.01704	3.67874	12.0448	0.00180844	0.0348313
TBC1D7	-0.334808	4.69484	12.0317	0.00181713	0.0349569
NEDD1	-0.222869	5.51282	12.0195	0.0018253	0.0349686
CIP2A	-0.540646	5.43582	12.0193	0.00182543	0.0349686
ZKSCAN1	-0.191272	7.15013	12.0186	0.0018259	0.0349686
CD8A	1.13263	2.78651	12.0178	0.00182641	0.0349686
ADAMTS14	-0.780073	5.15627	12.008	0.00183299	0.0350529
C20orf96	-0.389679	4.63658	12.0003	0.0018382	0.0350758
ZNF772	-0.343933	4.43654	11.991	0.00184452	0.0350758
SOD2	0.450524	7.74398	11.9905	0.0018448	0.0350758
PNMT	1.08023	0.387594	11.9904	0.0018449	0.0350758
AMPD1	1.26395	1.45425	11.9901	0.00184506	0.0350758
TMCC2	-0.487108	3.01139	11.9815	0.00185092	0.0351445
RTKN2	-0.617265	3.79721	11.9765	0.00185435	0.0351445
NTAQ1	-0.289077	3.66905	11.9752	0.00185522	0.0351445
ST8SIA2	-0.956866	1.07017	11.9717	0.00185761	0.0351485
ZNF875	-0.221915	5.96191	11.9602	0.00186545	0.0352555
DUSP12	-0.297189	4.34101	11.9361	0.00188204	0.0355273
GLYCTK	0.321162	3.0884	11.9195	0.00189359	0.0357035
CCDC34	-0.405774	4.68477	11.9086	0.00190119	0.0357761
BUB1	-0.914049	5.888	11.9019	0.00190588	0.0357761
TBCC	-0.347025	3.87592	11.9018	0.00190599	0.0357761
CEBPB	0.389155	5.54101	11.8981	0.00190858	0.0357761
CHAC2	-0.41202	2.66752	11.893	0.00191217	0.0357761
EDRF1	-0.209717	6.56495	11.8927	0.00191238	0.0357761
ANKK1	0.627043	0.584497	11.8918	0.00191297	0.0357761
GSN	0.527805	9.08717	11.8879	0.00191574	0.0357864
ORC6	-0.695802	3.16293	11.8749	0.00192498	0.0357975
SPECC1L	-0.236332	7.25413	11.8744	0.00192533	0.0357975
TEAD1	-0.260523	6.38083	11.8728	0.00192642	0.0357975
KMT5B	-0.176345	7.10261	11.8726	0.00192657	0.0357975
FGF2	0.958323	3.08606	11.8699	0.00192851	0.0357975
SNTG2	1.27202	0.270083	11.8658	0.00193142	0.0357975
ZKSCAN5	-0.224553	4.98239	11.8626	0.00193372	0.0357975
ZKSCAN4	-0.261506	3.66151	11.861	0.0019348	0.0357975
SAC3D1	-0.552151	2.18171	11.8589	0.00193632	0.0357975
WDR87	-1.02325	1.68729	11.9436	0.00194946	0.0359992
TRIOBP	-0.315384	6.82639	11.8318	0.00195578	0.0360744
MARCHF7	-0.219038	7.43887	11.8217	0.00196307	0.0361031
PROS1	0.577174	6.00309	11.8169	0.00196659	0.0361031
HGFAC	-0.946215	2.40577	11.8149	0.00196805	0.0361031
SEMA3D	-0.865715	4.76564	11.8126	0.0019697	0.0361031
ZCCHC8	-0.22387	5.77633	11.8113	0.00197064	0.0361031
SLC25A16	-0.212811	4.8744	11.8099	0.00197166	0.0361031
CAP2	-0.349544	5.38526	11.8061	0.00197444	0.0361031
CDH19	1.84209	1.09935	11.805	0.00197525	0.0361031
MTF2	-0.246397	6.17526	11.7987	0.00197985	0.0361117
FBXO45	-0.455919	3.52978	11.7982	0.0019802	0.0361117
DLGAP5	-0.996402	4.64345	11.7832	0.00199116	0.0362637
CLDN11	1.18266	3.34801	11.7795	0.00199394	0.0362637
MND1	-0.759206	2.47765	11.7759	0.00199656	0.0362637
KIF4A	-0.958212	5.42162	11.7739	0.00199807	0.0362637
ZNF567	-0.327693	4.4118	11.7715	0.00199978	0.0362637
MT1X	0.728401	4.72638	11.7657	0.00200411	0.0362744
NAPSA	-0.406993	2.63137	11.7647	0.00200487	0.0362744
TTC21B	-0.249914	6.58367	11.7608	0.00200776	0.036286
PAPPA	0.757047	5.14288	11.7551	0.00201195	0.036321
ZNF418	-0.378967	4.8517	11.7445	0.00201988	0.0364182
ARHGAP11A	-0.726595	5.47628	11.7419	0.00202185	0.0364182
CCDC121	-0.306412	3.07676	11.7361	0.00202618	0.0364554
GATA6	1.00232	5.47145	11.7253	0.0020343	0.0365221
ATP1B2	0.969568	2.88939	11.722	0.00203679	0.0365221
ZBTB38	0.267867	7.57459	11.7216	0.00203704	0.0365221
GRHL2	-0.708025	6.3943	11.7183	0.00203953	0.0365221
MCM10	-0.96881	4.66956	11.7123	0.00204411	0.0365221
EIF2B4	-0.215599	5.75962	11.711	0.00204508	0.0365221
CEP43	-0.233912	5.33804	11.7061	0.00204878	0.0365221
FAM200B	-0.347931	4.47176	11.7042	0.00205025	0.0365221
NFYA	-0.258804	5.39758	11.7042	0.00205028	0.0365221
TNFRSF10B	0.310024	5.58977	11.6983	0.00205474	0.0365383
SPINDOC	-0.462356	4.67879	11.697	0.00205572	0.0365383
GLI1	1.00295	2.61073	11.6924	0.00205921	0.0365601
ZNF93	-0.496672	2.78084	11.6753	0.00207233	0.0366736
PRIM1	-0.426493	3.71544	11.6748	0.0020727	0.0366736
SOX12	-0.466999	4.07873	11.6739	0.00207339	0.0366736
NDRG2	0.917084	5.28801	11.6705	0.00207603	0.0366736
VKORC1L1	-0.242768	4.57301	11.6687	0.0020774	0.0366736
FOXM1	-0.830821	6.14701	11.6631	0.00208172	0.0366736
TRMT61B	-0.234402	5.05431	11.6611	0.00208325	0.0366736
PTPN1	0.312065	6.45075	11.6604	0.0020838	0.0366736
ARHGAP10	0.663807	5.73831	11.6554	0.00208766	0.0367013
LRRFIP1P1	-0.45052	2.82929	11.6449	0.00209582	0.0368047
COPS7B	-0.318921	4.97703	11.6196	0.00211558	0.0371113
MUC5B	1.48157	9.75522	11.6105	0.00212276	0.0371968
AVPI1	0.614819	2.34495	11.6073	0.00212528	0.0372004
MEX3A	-0.800891	4.66406	11.6043	0.00212762	0.037201
RPE	-0.208275	5.7932	11.5982	0.0021325	0.037246
UBE2F	-0.310494	4.33442	11.5893	0.00213955	0.0372747
HEBP1	0.284183	4.47841	11.5887	0.00214006	0.0372747
PIP5K1A	-0.229454	7.39938	11.5874	0.00214108	0.0372747
DISP2	0.543578	1.67405	11.584	0.0021438	0.0372817
SMURF2	-0.239153	5.73867	11.5642	0.00215961	0.0375162
GTSE1	-0.953671	4.31776	11.5609	0.00216226	0.0375219
PARPBP	-0.534463	4.24824	11.5537	0.00216809	0.0375438
GHDC	0.263707	3.64651	11.5536	0.00216819	0.0375438
KLHL14	-0.669921	5.95699	11.5484	0.00217236	0.0375758
ZNF90	-0.577011	1.49824	11.5285	0.00218847	0.03778
OLFM1	1.2265	3.19465	11.5281	0.00218886	0.03778
PIGL	0.330398	3.49554	11.524	0.0021922	0.0377973
SLAMF6	1.08194	2.54854	11.5143	0.00220011	0.0378931
KIF21B	0.442687	5.0101	11.5081	0.00220521	0.0379405
CDC42EP3	0.378128	5.35567	11.5038	0.00220873	0.0379604
SSB	-0.291037	7.11379	11.4999	0.00221199	0.0379749
MCM3	-0.341987	6.88241	11.4959	0.00221522	0.0379749
HNRNPH3	-0.169717	7.76247	11.4942	0.00221663	0.0379749
ACOT1	0.398976	2.36749	11.4912	0.00221916	0.0379778
GEN1	-0.452481	5.42426	11.4864	0.00222308	0.0380045
SERPINH1	-0.396088	7.29444	11.4715	0.00223551	0.0381765
LMOD2	1.15451	0.106484	11.4675	0.00223886	0.0381933
CCNJ	-0.286175	4.14483	11.4643	0.00224152	0.0381982
C1orf21	0.603034	4.30001	11.4589	0.002246	0.0381983
THNSL1	-0.328608	4.82066	11.4586	0.00224626	0.0381983
CGAS	-0.476037	3.78697	11.4479	0.00225527	0.0382847
ZNF467	-0.418879	4.27992	11.4469	0.00225609	0.0382847
RBM45	-0.28841	4.26108	11.4244	0.00227515	0.0385674
SYTL4	0.991586	5.42885	11.4164	0.00228196	0.0386388
PTGDS	0.864296	6.29277	11.4139	0.00228415	0.0386388
PDS5A	-0.17974	8.32085	11.3976	0.00229806	0.038819
PHF20L1	-0.200783	7.34632	11.3958	0.00229962	0.038819
BNIP3	-0.4897	5.49724	11.3877	0.00230664	0.0388793
BRWD1	-0.193982	8.2676	11.3861	0.00230801	0.0388793
PPID	-0.31389	5.36583	11.3697	0.00232222	0.0390779
CIT	-0.739862	6.37333	11.3652	0.00232613	0.0391028
KNTC1	-0.355961	7.03196	11.3618	0.00232906	0.0391113
RBBP5	-0.186717	5.70458	11.3532	0.00233658	0.0391966
MITF	0.455323	4.86486	11.3376	0.00235025	0.0393663
MCM7	-0.414021	7.43369	11.3361	0.00235158	0.0393663
TSPYL1	0.239801	6.56917	11.3314	0.00235573	0.039395
HELLS	-0.519992	5.99204	11.3233	0.00236296	0.0394328
RHOH	0.821381	2.38312	11.3209	0.00236506	0.0394328
TGFBR2	0.399091	6.85771	11.3206	0.00236533	0.0394328
NLRP3	0.99353	5.03573	11.3149	0.00237038	0.0394762
TCF25	0.189979	7.35625	11.3012	0.00238262	0.0396186
ELMOD2	-0.250284	4.22646	11.2998	0.00238385	0.0396186
ACKR1	1.49018	3.16604	11.2964	0.00238683	0.0396274
KIAA1755	1.09507	3.75316	11.2893	0.00239325	0.0396929
CCDC15	-0.436882	3.82909	11.2855	0.00239668	0.0397089
RLBP1	0.861741	-0.716593	11.2806	0.00240103	0.0397403
PLET1	0.602002	1.29795	11.2742	0.00240681	0.039795
CCNG2	-0.201543	6.21385	11.2603	0.00241942	0.0399626
NUDCD1	-0.305402	5.59803	11.252	0.00242702	0.0400471
RAB11FIP2	-0.252704	5.89309	11.2464	0.00243211	0.0400901
FCMR	1.036	3.45334	11.2309	0.00244633	0.0402682
CUL1	-0.174854	6.98794	11.2287	0.00244838	0.0402682
RCOR2	-0.81597	3.90916	11.2264	0.00245052	0.0402682
CYP27A1	0.724172	5.11063	11.2238	0.00245291	0.0402682
ZNF816	-0.387626	2.82856	11.2062	0.00246917	0.0404939
CEBPZ	-0.174502	7.07001	11.1992	0.00247572	0.0405269
LIN54	-0.201275	5.33717	11.1986	0.00247621	0.0405269
SHC2	0.718852	3.49777	11.1911	0.00248321	0.0406002
GGN	-0.48823	1.52325	11.1861	0.00248793	0.0406363
PAMR1	1.04635	4.13577	11.1773	0.00249622	0.0407155
ZDHHC16	-0.216504	5.22051	11.1755	0.00249784	0.0407155
COL9A3	0.776774	3.70798	11.1715	0.00250166	0.0407367
CSKMT	-0.465532	2.68242	11.1638	0.00250888	0.040813
ZGRF1	-0.311821	5.40723	11.158	0.00251438	0.0408612
TGIF2	-0.314425	4.53537	11.1507	0.00252133	0.0409328
UBE2H	-0.31001	6.43093	11.1413	0.00253024	0.0410294
CEP83	-0.257431	5.67304	11.1385	0.00253291	0.0410294
ABI2	-0.235883	6.93517	11.1365	0.00253491	0.0410294
PNO1	-0.281697	4.77848	11.1327	0.00253855	0.0410299
HUS1	-0.185966	5.14916	11.1311	0.00254003	0.0410299
PDRG1	-0.37848	3.60681	11.1248	0.00254604	0.0410857
POU2AF1	1.12999	2.78644	11.118	0.00255258	0.0411501
YJU2	0.273719	3.91265	11.1071	0.00256315	0.0412526
RIBC2	-0.642416	2.84518	11.1051	0.00256508	0.0412526
KDM3A	-0.25592	7.88518	11.1021	0.00256796	0.0412526
EXO1	-0.876547	4.1092	11.1009	0.00256917	0.0412526
LITAF	0.424378	5.38809	11.094	0.00257584	0.0413185
AUNIP	-0.654509	2.66307	11.0908	0.002579	0.0413281
AHSA2P	-0.200235	6.6723	11.0783	0.00259116	0.0414817
GAS2L3	-0.569875	4.45427	11.0687	0.00260057	0.0415911
GPD1L	0.365851	4.4788	11.0646	0.00260462	0.0416145
SUN2	0.351562	6.69264	11.0545	0.00261463	0.0416641
LSM14A	-0.27525	5.33539	11.0537	0.00261543	0.0416641
RGS7BP	1.30893	0.866366	11.0536	0.00261547	0.0416641
ZFP36L2	0.516856	6.99255	11.0487	0.00262033	0.0417002
NUDT4	0.440087	4.68258	11.0437	0.00262525	0.0417035
ARG1	0.598161	2.64457	11.0433	0.00262571	0.0417035
INPP5F	-0.25977	5.66016	11.0385	0.00263043	0.0417069
CD81	0.242424	8.00918	11.0379	0.0026311	0.0417069
PGAM2	0.31786	2.64215	11.0255	0.00264344	0.0418614
ADH1B	2.08925	6.46249	11.0212	0.00264771	0.0418842
ESD	0.341461	5.49893	11.0189	0.00265008	0.0418842
TMEM255A	1.26099	2.17546	11.0163	0.00265271	0.0418847
MSANTD2	-0.277056	4.54978	11.0114	0.00265758	0.0419088
ADCY8	2.4428	4.51321	11.0096	0.00265943	0.0419088
PPAT	-0.329428	4.91887	11.0042	0.00266481	0.0419212
PTPRT	1.25209	4.74002	11.0036	0.00266542	0.0419212
CHRDL1	1.16869	4.53952	11.0006	0.0026685	0.0419232
REXO1	0.277896	5.67905	10.9984	0.00267075	0.0419232
TEX30	-0.392472	2.16396	10.989	0.00268019	0.0419876
CST3	0.302019	7.381	10.9846	0.00268476	0.0419876
COL20A1	0.814348	0.385022	10.9845	0.00268483	0.0419876
RRM2	-0.910751	5.56335	10.9823	0.00268701	0.0419876
ADAMTS3	0.631997	4.31712	10.9815	0.00268787	0.0419876
RNFT2	-0.648495	3.37929	10.973	0.00269652	0.0420819
RPAP3	-0.23756	5.72855	10.9661	0.0027036	0.0421134
APH1B	0.496084	3.1463	10.9659	0.00270376	0.0421134
SLC23A2	0.37447	5.80476	10.9587	0.00271124	0.0421892
KNL1	-0.788014	5.38842	10.9415	0.00272898	0.0423693
FUS	-0.20082	9.05317	10.9411	0.00272934	0.0423693
TESC	0.722041	1.29439	10.9374	0.00273323	0.0423693
VANGL1	-0.341727	5.2863	10.9373	0.00273333	0.0423693
TF	1.08132	4.17057	10.9276	0.00274338	0.0424784
RUFY2	-0.225867	5.92141	10.9254	0.00274564	0.0424784
SH3D19	0.496844	7.27194	10.9139	0.00275769	0.0426239
RAD51C	-0.25265	4.17048	10.8947	0.0027779	0.0428952
FLOT1	-0.295046	3.8436	10.8715	0.00280252	0.043234
COMMD3	-0.284495	3.91595	10.8672	0.00280711	0.0432628
GTF3C3	-0.255756	6.61631	10.8647	0.00280976	0.0432628
PER2	0.524533	6.4836	10.8598	0.00281497	0.0433017
CBX3	-0.27334	6.80435	10.8485	0.00282716	0.0434477
ANKRD7	-0.580901	0.894748	10.8443	0.00283166	0.0434753
LIN9	-0.339018	4.12267	10.8375	0.00283898	0.0435464
MYOCD	2.14703	3.19093	10.8201	0.00285794	0.043771
XPO5	-0.296013	7.05204	10.819	0.00285906	0.043771
MUSK	0.718367	1.31983	10.7762	0.0029062	0.0444409
GNA12	0.226256	5.2167	10.7742	0.00290833	0.0444409
DNMT3B	-0.732924	4.80283	10.7582	0.00292619	0.0446501
NDC80	-0.79214	4.20385	10.7529	0.00293207	0.0446501
LHFPL6	0.834623	4.39617	10.7496	0.00293585	0.0446501
TMEM14A	-0.238358	3.73862	10.7482	0.00293737	0.0446501
TTK	-0.871863	5.20555	10.7447	0.00294133	0.0446501
SRPK1	-0.337462	6.47885	10.7442	0.00294183	0.0446501
DYRK1B	-0.373877	5.8487	10.7408	0.00294567	0.0446501
THSD7B	1.27823	3.64934	10.7387	0.00294812	0.0446501
GPR89A	-0.230105	6.65912	10.7361	0.002951	0.0446501
RACGAP1	-0.65295	5.5991	10.7359	0.00295118	0.0446501
CD59	0.2653	6.61283	10.7348	0.00295248	0.0446501
ZNF382	-0.365015	3.74492	10.7257	0.00296278	0.0447637
ZNF737	-0.434348	2.52296	10.7215	0.00296746	0.0447925
CCNA2	-0.759599	4.64757	10.6972	0.0029952	0.045169
PMS1	-0.297382	6.19708	10.6919	0.00300131	0.0451794
CYB561D1	-0.397194	1.93362	10.6903	0.00300317	0.0451794
MYOZ2	1.13343	0.346118	10.6893	0.0030043	0.0451794
C6orf136	-0.356368	2.63472	10.6664	0.0030307	0.0455007
SUSD6	0.313116	5.26663	10.6647	0.0030327	0.0455007
RMI1	-0.400206	4.32158	10.6635	0.00303413	0.0455007
HPS3	-0.272108	6.65127	10.655	0.00304401	0.0455816
HINFP	-0.23901	4.4669	10.654	0.00304519	0.0455816
LSM8	-0.331526	5.45743	10.6501	0.00304973	0.0456074
DTX1	0.542689	2.8203	10.6473	0.00305304	0.0456144
SLC35D3	-1.48246	-0.253383	10.6395	0.00306212	0.0457079
DIXDC1	0.342111	2.8275	10.6315	0.00307157	0.0458065
CAB39L	0.730521	3.75588	10.6165	0.00308929	0.0460281
CDC6	-0.726902	4.43168	10.6074	0.00310009	0.0461463
TENT5B	0.727621	1.64565	10.6018	0.0031067	0.0461863
SOX11	-1.25687	3.91139	10.6003	0.0031085	0.0461863
IL3RA	0.717736	5.04333	10.5913	0.00311925	0.0463033
DNAJC28	-0.416699	1.12019	10.5848	0.0031271	0.0463622
PDLIM1	0.353932	6.65784	10.5824	0.00313002	0.0463622
RSRP1	-0.287272	6.11835	10.5793	0.00313374	0.0463622
SS18L2	-0.240621	2.84087	10.5785	0.00313472	0.0463622
RTN4RL1	0.926682	0.121993	10.5749	0.00313896	0.0463823
KIF1A	-0.658605	8.25832	10.5717	0.00314292	0.0463984
PLK4	-0.569083	4.75946	10.5586	0.00315874	0.0465893
SPATA18	0.596772	3.59533	10.5561	0.00316178	0.0465914
VIPR2	1.12699	2.62736	10.5453	0.00317494	0.0467426
ZNF594	-0.338621	5.07488	10.5426	0.00317824	0.0467486
TMX4	0.328971	5.43709	10.52	0.00320603	0.0470758
PDE4C	0.708352	1.90826	10.5197	0.00320633	0.0470758
COL4A4	0.980012	4.28768	10.516	0.00321089	0.0470858
TMEM89	-0.775705	-0.362264	10.5127	0.00321502	0.0470858
PRPF4B	-0.204078	7.81506	10.5088	0.00321987	0.0470858
HMMR	-0.869598	4.25209	10.507	0.003222	0.0470858
ESPL1	-0.835045	5.38934	10.5056	0.00322383	0.0470858
RASSF3	0.271618	4.47492	10.505	0.00322453	0.0470858
GUCY1B1	-0.422319	5.72741	10.5014	0.00322904	0.0471089
IFITM1	0.446773	6.95666	10.4878	0.003246	0.0473135
SH3YL1	-0.274947	6.0616	10.4781	0.00325807	0.0474435
TOP2A	-0.976812	7.70429	10.476	0.0032608	0.0474435
NUP205	-0.262464	8.02289	10.4726	0.003265	0.0474618
SCAI	-0.323041	4.90198	10.4701	0.00326821	0.0474656
THAP1	-0.21456	3.62341	10.4582	0.00328326	0.0476413
EEF2	0.243289	10.6818	10.4462	0.00329843	0.0477512
MYBL1	-0.464495	3.86879	10.4455	0.00329933	0.0477512
SFPQ	-0.157509	8.77387	10.4452	0.00329972	0.0477512
AQP2	-1.06624	-0.219395	10.516	0.00331401	0.047881
CEP128	-0.211572	5.6132	10.4335	0.00331463	0.047881
ACRV1	-0.97121	-0.0307572	10.4297	0.0033195	0.0479084
ZNF852	-0.304613	4.49946	10.4226	0.00332869	0.0479613
COPS5	-0.246125	5.76838	10.4194	0.00333271	0.0479613
FAM151B	-0.306019	2.03536	10.4178	0.0033348	0.0479613
SPARCL1	1.07813	8.45482	10.4173	0.00333541	0.0479613
ACTL6A	-0.349459	5.99603	10.4153	0.00333804	0.0479613
RBM41	-0.233163	4.89402	10.4098	0.00334507	0.0480056
UBFD1	-0.209221	5.19936	10.4083	0.00334708	0.0480056
ABCA9	1.25113	6.29598	10.4015	0.00335587	0.0480257
ABHD14A	0.329774	3.43275	10.3997	0.00335815	0.0480257
YBX3	0.434446	7.37887	10.3982	0.00336011	0.0480257
COL14A1	1.46573	8.68246	10.398	0.0033604	0.0480257
C5orf24	-0.163199	5.01029	10.3899	0.00337093	0.0481336
NCAPH	-0.789915	4.77728	10.3829	0.00338003	0.0481697
OTUD6B	-0.294196	4.89245	10.3799	0.00338407	0.0481697
LMNB1	-0.61244	6.31356	10.3796	0.00338439	0.0481697
UBA6	-0.227402	6.74422	10.3788	0.00338542	0.0481697
TSSK6	-0.437017	0.748963	10.3717	0.00339469	0.0482591
ZNF823	-0.235043	3.76579	10.3627	0.00340659	0.048348
DHX57	-0.214946	6.61157	10.3604	0.0034096	0.048348
MOB4	-0.238681	3.25801	10.3602	0.00340994	0.048348
CES1	1.28075	3.38708	10.3568	0.00341435	0.0483656
GNA14	0.93507	2.74719	10.3547	0.00341718	0.0483656
ZNF639	-0.217723	5.55913	10.3506	0.00342262	0.0484
RACK1	0.193805	9.26812	10.3433	0.00343228	0.0484942
STYXL1	-0.315957	3.89981	10.3401	0.00343649	0.0485111
C4BPB	1.46637	1.21075	10.3375	0.00344001	0.0485183
ZBTB20	0.511788	6.32294	10.3334	0.00344544	0.0485524
GRIN2C	0.700478	2.29094	10.3198	0.00346368	0.0487388
NOVA1	0.734967	2.85855	10.319	0.00346471	0.0487388
EGFR	0.341188	7.07553	10.3092	0.00347789	0.0488815
CKAP2	-0.47932	5.58064	10.2969	0.0034946	0.0490627
ZNF585A	-0.288609	4.46404	10.2937	0.0034989	0.0490627
BMERB1	0.658928	3.37243	10.2929	0.00349991	0.0490627
JAK1	0.247388	8.31419	10.289	0.00350524	0.0490679
ZWINT	-0.801855	4.01314	10.2882	0.00350638	0.0490679
SDCBP2	0.571989	2.20741	10.2828	0.00351367	0.0491274
PSPH	-0.365326	3.65193	10.2804	0.00351692	0.0491302
ARHGEF19	-0.493958	4.57651	10.2726	0.00352766	0.0492104
HAUS8	-0.367873	3.27401	10.2709	0.00353001	0.0492104
KAT8	0.261684	5.65651	10.2695	0.00353182	0.0492104
TTC39B	0.320059	5.14971	10.2599	0.00354511	0.049353
CTDSP2	-0.180184	6.41674	10.247	0.00356293	0.0495583
NOL11	-0.228796	6.24926	10.2447	0.00356606	0.049559
CIDEB	0.571005	1.85234	10.242	0.00356975	0.0495675
FANCA	-0.452177	5.78619	10.2315	0.00358445	0.0496703
ADAMTS1	0.610273	8.1911	10.2283	0.00358888	0.0496703
RERGL	2.1923	1.18847	10.2281	0.00358919	0.0496703
DCUN1D3	0.423756	4.38815	10.2272	0.00359032	0.0496703
DDX55	-0.251891	5.49329	10.2244	0.00359434	0.0496703
TTF2	-0.334145	6.30602	10.2234	0.00359563	0.0496703
PTGS2	1.17428	4.16224	10.2192	0.00360154	0.0497092
DPY30	-0.293399	4.66182	10.2122	0.00361131	0.049743
CCNH	0.467139	5.84184	10.2117	0.00361206	0.049743
CASQ2	1.46476	1.41835	10.209	0.00361581	0.049743
A4GALT	0.449364	3.7211	10.207	0.00361867	0.049743
IQCA1	-0.726805	5.97752	10.2065	0.00361941	0.049743
KIF24	-0.491999	4.50017	10.2042	0.00362265	0.0497451
ARHGEF26	0.525626	4.39698	10.1924	0.00363924	0.0499303
GLP2R	1.50037	0.419875	10.1768	0.00366151	0.0501932
ZNF135	-0.339502	4.95069	10.1739	0.00366561	0.0502067
RBAK	-0.213703	5.21358	10.1644	0.00367921	0.0503502
ZNF785	-0.296081	4.23822	10.1404	0.00371374	0.0507503
BRCA2	-0.360971	6.46557	10.1397	0.00371474	0.0507503
DNASE1	-0.284385	3.85753	10.136	0.00372016	0.0507665
FBXO31	0.339406	4.47295	10.1346	0.00372223	0.0507665
PPP1R32	0.420644	2.43315	10.1274	0.00373258	0.0508647
CDC25A	-0.756934	3.2227	10.1227	0.00373947	0.0509155
SLC4A1AP	-0.203137	5.94887	10.12	0.00374339	0.0509259
BRF2	-0.248917	3.38726	10.1149	0.00375083	0.0509293
GZMK	1.27506	2.70404	10.1146	0.00375132	0.0509293
NRBF2P6	-0.448717	2.42762	10.1098	0.00375835	0.0509293
ABCG4	-0.586077	1.22307	10.107	0.00376239	0.0509293
PKIG	0.359945	4.06918	10.1064	0.00376338	0.0509293
PLPP7	0.773703	-0.137958	10.1043	0.00376636	0.0509293
SLC25A37	0.362766	4.97625	10.1023	0.00376932	0.0509293
HSPB2	0.392213	0.657755	10.1022	0.00376951	0.0509293
CRY2	0.385533	5.28591	10.1005	0.00377207	0.0509293
SMCO3	-0.478782	0.170887	10.0977	0.0037761	0.050941
DNAJC16	-0.18478	5.98096	10.0912	0.00378575	0.0510193
FIBIN	0.854885	4.09479	10.0895	0.00378823	0.0510193
INTS13	-0.318081	5.77915	10.0843	0.0037959	0.0510399
TLCD1	-0.436349	2.80144	10.0842	0.00379609	0.0510399
DEPDC1B	-0.829474	3.80921	10.0816	0.00379991	0.0510486
NEDD9	0.437556	6.78209	10.0719	0.00381439	0.0512005
MRPS6	-0.320486	5.01754	10.0676	0.00382084	0.0512365
MELK	-0.842083	5.04197	10.0641	0.003826	0.0512365
SLC4A4	0.990236	4.216	10.062	0.0038291	0.0512365
CENPQ	-0.350092	2.59662	10.0599	0.00383228	0.0512365
FPR1	0.763481	3.06217	10.0595	0.00383296	0.0512365
SCML4	1.00326	1.38466	10.0563	0.00383775	0.0512579
NCOA5	-0.218372	5.89172	10.0526	0.00384319	0.0512882
SKA1	-0.933449	1.74975	10.0495	0.00384797	0.0513094
ITM2A	1.05981	4.34974	10.0447	0.00385521	0.0513314
OSR1	1.35427	3.54563	10.0441	0.00385599	0.0513314
SRSF6	-0.176334	8.01931	10.04	0.0038623	0.0513656
CDC25C	-0.849719	2.86135	10.0382	0.00386493	0.0513656
SLC30A6	-0.241334	5.28643	10.0327	0.00387322	0.0514334
PTMA	-0.210997	9.00372	10.0302	0.0038771	0.0514396
SYNPO2	1.21372	7.25652	10.0269	0.00388209	0.0514396
GIPC2	0.772592	1.89612	10.0253	0.00388449	0.0514396
EVA1C	0.420729	5.74719	10.024	0.00388644	0.0514396
TRIAP1	-0.361159	2.29711	10.0188	0.00389437	0.0514887
PCMTD2	-0.161595	6.53869	10.0174	0.00389654	0.0514887
CNR1	1.48956	1.49029	10.0891	0.00390325	0.0514942
SQSTM1	0.226574	8.05862	10.0096	0.00390851	0.0514942
TNFSF8	0.881506	1.99093	10.009	0.00390937	0.0514942
KCTD15	-0.457812	3.75121	10.007	0.00391247	0.0514942
EMILIN3	1.07846	1.36467	10.0043	0.00391665	0.0514942
EME1	-0.545326	3.03989	10.0041	0.00391687	0.0514942
KLHL6	0.861153	4.51499	10.0025	0.00391932	0.0514942
MAP3K5	0.531414	6.93182	9.99992	0.00392332	0.0515028
RAB11FIP4	-0.530016	5.73154	9.99794	0.00392636	0.0515028
LRRC51	-0.280925	4.19102	9.99435	0.00393189	0.0515333
UBXN2B	-0.262037	5.24451	9.987	0.00394323	0.05164
CNOT10	-0.178274	6.03143	9.98208	0.00395085	0.0516658
CCDC90B	-0.182885	4.87005	9.98158	0.00395161	0.0516658
HERC4	-0.164754	6.97835	9.97656	0.0039594	0.0516755
CCR6	0.60415	0.954003	9.9765	0.00395949	0.0516755
RSC1A1	-0.220711	4.96682	9.9749	0.00396197	0.0516755
H1-6	-0.979926	0.894268	9.96381	0.00397924	0.0518292
VPS45	-0.189794	6.23483	9.9632	0.00398019	0.0518292
KIF18B	-1.05442	4.68349	9.95235	0.00399717	0.051987
EBI3	0.822644	0.735298	9.95134	0.00399875	0.051987
NFRKB	-0.20312	6.36619	9.92554	0.00403945	0.0524598
SERAC1	-0.280154	4.03436	9.92417	0.00404162	0.0524598
UFSP1	-0.478693	0.509294	9.92099	0.00404668	0.052483
NOM1	-0.208832	5.89791	9.91895	0.00404993	0.052483
MYOM1	0.565321	4.73784	9.90006	0.00408009	0.0527096
SRRT	-0.225119	7.85102	9.89917	0.00408153	0.0527096
GPHN	0.38841	4.89955	9.89916	0.00408154	0.0527096
SIGLEC8	1.47351	1.43073	9.89696	0.00408506	0.0527096
DNM1L	-0.177599	7.18755	9.89628	0.00408616	0.0527096
DDIAS	-0.619208	3.9067	9.89375	0.00409022	0.0527096
ZNF485	-0.267456	3.26531	9.8937	0.0040903	0.0527096
MAN2C1	0.266919	6.66708	9.88743	0.00410041	0.0527862
AJUBA	-0.471627	4.76857	9.88524	0.00410393	0.0527862
CHEK1	-0.705187	4.24963	9.8817	0.00410965	0.0527862
CLEC9A	1.05436	0.0138051	9.88034	0.00411185	0.0527862
BUB1B	-0.801794	5.9387	9.87865	0.00411458	0.0527862
LCOR	-0.183303	5.65826	9.87688	0.00411745	0.0527862
KPNA2	-0.61929	5.99521	9.87582	0.00411917	0.0527862
PCSK5	0.5228	6.16153	9.86902	0.00413019	0.0528855
IFNGR1	0.422385	6.47976	9.86387	0.00413858	0.0529508
SLC38A1	-0.406307	7.21598	9.8616	0.00414228	0.0529561
BAK1	-0.383365	3.64448	9.85551	0.00415222	0.0530297
EIF2AK2	-0.255075	7.12951	9.85405	0.00415461	0.0530297
KBTBD2	-0.210196	6.14092	9.83584	0.00418451	0.0533691
RGL3	-0.488405	6.30826	9.82505	0.00420234	0.0535013
FNBP4	-0.172338	7.94552	9.82407	0.00420395	0.0535013
FNDC3A	0.306333	7.60588	9.82132	0.00420852	0.0535013
ZNF142	-0.255011	6.07501	9.81924	0.00421197	0.0535013
REP15	-0.571003	1.9134	9.81809	0.00421388	0.0535013
CENPS	-0.355313	3.06002	9.81754	0.00421479	0.0535013
TRA2A	-0.18663	7.07576	9.81003	0.00422729	0.0536177
CCNF	-0.651137	3.86676	9.807	0.00423234	0.0536395
FYCO1	0.367184	6.64186	9.78435	0.00427033	0.0540533
SP3	-0.206315	7.68753	9.78354	0.00427169	0.0540533
CRABP2	-0.582193	6.88086	9.7771	0.00428256	0.0540705
WDR53	-0.305286	3.95842	9.77537	0.00428548	0.0540705
PDE8B	0.81479	3.79723	9.77123	0.0042925	0.0540705
SENP1	-0.210709	5.59974	9.77058	0.0042936	0.0540705
ZNF713	-0.368192	4.13161	9.77013	0.00429436	0.0540705
SPAG5	-0.639541	5.85401	9.76992	0.00429472	0.0540705
UBC	0.283774	11.0856	9.76855	0.00429703	0.0540705
BRCA1	-0.534379	5.71311	9.76688	0.00429988	0.0540705
CYB5R3	0.329598	6.76495	9.76023	0.00431118	0.0541704
SMG9	-0.283045	5.33214	9.75677	0.00431707	0.0542021
RIC8B	-0.270202	5.01267	9.75176	0.00432564	0.0542674
DYNLL1	-0.207677	6.16133	9.74369	0.00433944	0.0543983
ZNF443	-0.354801	4.76402	9.73544	0.00435361	0.0544144
TDP1	-0.233335	5.23055	9.73364	0.00435672	0.0544144
ZNF778	-0.271047	4.06981	9.73297	0.00435787	0.0544144
PIAS2	-0.222653	6.21986	9.73116	0.00436098	0.0544144
TGS1	-0.189696	6.14202	9.72763	0.00436708	0.0544144
IQGAP3	-0.936976	5.95685	9.72521	0.00437126	0.0544144
KIT	1.02526	4.12601	9.72435	0.00437275	0.0544144
CHN2	0.513331	4.4893	9.72378	0.00437374	0.0544144
ZSCAN23	-0.377986	3.09845	9.7237	0.00437387	0.0544144
IGLL5	1.31757	5.50348	9.72101	0.00437853	0.0544144
RPL36AL	0.244763	5.75888	9.7207	0.00437907	0.0544144
HELB	-0.332228	5.58301	9.71945	0.00438123	0.0544144
ZC3H12C	0.389575	4.82793	9.71692	0.00438561	0.0544269
PRKRA	-0.237916	5.35835	9.6972	0.00441998	0.0548111
CEP78	-0.234769	4.75708	9.68851	0.0044352	0.0549577
TCTE1	0.834191	-0.445984	9.68639	0.00443893	0.0549615
STEAP4	0.84647	3.99311	9.68146	0.0044476	0.0550267
POLR1A	-0.25114	7.61349	9.66962	0.0044685	0.0552429
FBXO11	-0.195793	7.36378	9.66762	0.00447205	0.0552444
DTNA	0.543556	5.05972	9.66421	0.00447809	0.0552767
BUB3	-0.237071	6.23991	9.65887	0.00448758	0.0553234
GORAB	-0.19287	4.67477	9.65682	0.00449123	0.0553234
KIF20A	-0.929944	5.20174	9.65629	0.00449217	0.0553234
CNBP	0.168131	6.89271	9.65254	0.00449886	0.0553635
TACC3	-0.619933	6.93033	9.64564	0.00451118	0.0554727
FIGNL1	-0.266708	4.67979	9.63391	0.00453221	0.0556674
TERB1	0.552655	-0.711824	9.63297	0.00453392	0.0556674
BCL11A	-0.526696	4.62485	9.62792	0.004543	0.0557364
TLCD5	-0.302119	2.6157	9.61919	0.00455877	0.055815
FZD2	-0.501479	3.07917	9.61775	0.00456138	0.055815
ZNF829	-0.323281	2.94146	9.61394	0.00456828	0.055815
S100A9	1.09272	5.57896	9.61359	0.00456892	0.055815
EXOC4	-0.16408	7.849	9.61296	0.00457005	0.055815
NR3C2	0.649653	5.34499	9.61289	0.00457018	0.055815
DR1	-0.164702	5.08253	9.6081	0.00457889	0.0558791
NIF3L1	-0.307131	4.7653	9.59859	0.0045962	0.056036
ANXA7	0.143925	6.67521	9.59478	0.00460317	0.056036
KCTD12	0.333706	5.21937	9.59395	0.00460468	0.056036
C19orf44	-0.329761	4.41859	9.59342	0.00460565	0.056036
HYAL3	-0.421292	1.1953	9.58344	0.00462395	0.0562162
C2orf69	-0.227103	4.11446	9.5778	0.00463433	0.0562676
DYRK2	-0.363457	6.51641	9.57735	0.00463516	0.0562676
PRPF3	-0.251996	6.51794	9.57503	0.00463944	0.0562772
EPHX4	-0.707498	2.38217	9.57061	0.0046476	0.0563338
CBX7	0.651981	3.48306	9.56146	0.00466453	0.0564966
ZNF84	-0.251582	7.24566	9.55402	0.00467836	0.056609
ADGRB3	1.18475	2.92369	9.55139	0.00468326	0.056609
SERINC3	0.1806	7.31671	9.55078	0.00468439	0.056609
SLITRK5	1.20596	2.91414	9.54892	0.00468786	0.056609
UCHL1	-0.547371	5.30955	9.54685	0.00469171	0.0566131
CACYBP	-0.292914	6.23043	9.52919	0.00472481	0.0569532
CNKSR3	0.501744	4.94182	9.52805	0.00472697	0.0569532
ZNF14	-0.237642	3.40989	9.52302	0.00473643	0.0570051
NAA40	-0.356229	5.03965	9.52189	0.00473858	0.0570051
CADPS	1.59269	4.89078	9.52014	0.00474188	0.0570051
IGFBP6	0.770471	4.45123	9.51102	0.00475913	0.0571699
TOX3	1.73973	2.06425	9.5039	0.00477266	0.0572288
EFCC1	1.48026	2.18454	9.50302	0.00477433	0.0572288
CUL3	-0.180396	7.54547	9.50283	0.00477469	0.0572288
HOXB5	-0.82911	3.01547	9.49857	0.0047828	0.0572799
ZNF525	-0.271177	3.71048	9.49686	0.00478606	0.0572799
ARL6IP6	-0.241949	4.11217	9.4919	0.00479554	0.0572894
DFFB	-0.276423	2.7261	9.4918	0.00479574	0.0572894
PRSS1	-0.971971	2.2518	9.49087	0.00479752	0.0572894
ZNF468	-0.324837	3.25856	9.4881	0.00480281	0.0573103
CYP3A43	0.793059	-0.0846755	9.47821	0.00482178	0.057494
GINS1	-0.622748	3.37415	9.47628	0.00482549	0.0574958
IL18R1	0.604853	3.35567	9.46792	0.00484163	0.0576454
JTB	-0.214353	5.68657	9.46517	0.00484694	0.0576661
SNAP91	1.4513	1.87427	9.46073	0.00485553	0.0577256
GNAT2	-0.392805	2.90731	9.45563	0.00486543	0.0578008
CYCSP38	0.621061	1.05138	9.44906	0.0048782	0.0579098
AADAT	-0.425934	3.35229	9.43743	0.00490091	0.0581365
P2RY8	0.922814	1.69335	9.43517	0.00490535	0.0581464
TPSG1	1.4705	1.69174	9.429	0.00491745	0.0582471
AFF1	0.377083	8.21078	9.42	0.00493517	0.058414
C6orf141	0.869674	0.29029	9.41329	0.00494842	0.0584872
MSI1	-0.78325	3.90521	9.4132	0.00494861	0.0584872
MVP	0.301165	7.58083	9.40863	0.00495765	0.0585511
MFF	-0.158884	6.22181	9.40003	0.00497474	0.0587061
OLA1	-0.330355	6.76097	9.39836	0.00497806	0.0587061
ODF2L	-0.218513	6.00573	9.39041	0.00499392	0.0588117
TTC27	-0.186901	5.89172	9.39011	0.00499451	0.0588117
PIK3IP1	0.560282	4.88142	9.38783	0.00499908	0.0588117
TNNC2	0.814785	0.480672	9.38657	0.0050016	0.0588117
ERICH3	1.57109	1.76631	9.37863	0.00501752	0.0589559
TTC26	-0.252472	4.10987	9.37453	0.00502576	0.0590097
RGS1	1.6025	6.1524	9.37263	0.00502959	0.0590116
MFAP4	1.01197	5.51601	9.36898	0.00503693	0.0590548
TRPM6	0.78889	2.05828	9.36524	0.00504448	0.059064
ANKRD52	-0.274134	6.37028	9.36497	0.00504504	0.059064
RAD54B	-0.582104	4.84902	9.35869	0.00505774	0.0591348
IFITM2	0.37007	6.61696	9.35761	0.00505993	0.0591348
BET1	-0.208081	4.05987	9.35654	0.0050621	0.0591348
EYA3	-0.224717	5.78807	9.35303	0.00506923	0.0591752
INMT-MINDY4	0.694378	2.59154	9.34469	0.00508619	0.0592631
PCGF1	-0.229367	4.49501	9.34304	0.00508956	0.0592631
PAPOLA	-0.144935	7.61205	9.34293	0.00508978	0.0592631
DHFR	-0.370847	4.35631	9.3421	0.00509146	0.0592631
SCN8A	-0.502317	5.09575	9.33766	0.00510053	0.0592896
VEGFA	-0.704685	6.99774	9.33739	0.00510109	0.0592896
NUP42	-0.212968	5.20062	9.33091	0.00511436	0.0593142
SMG1P6	-0.359242	6.18955	9.32983	0.00511657	0.0593142
CBFA2T3	0.680954	2.41959	9.32827	0.00511978	0.0593142
MCMDC2	-0.412126	1.41741	9.32748	0.0051214	0.0593142
CDK1	-0.867926	4.96917	9.32738	0.00512161	0.0593142
ADAMTS6	-0.479817	4.37422	9.32056	0.00513564	0.059434
ENPP2	0.532652	5.7609	9.31526	0.00514656	0.0595177
SIDT1	0.761262	3.08001	9.30783	0.00516192	0.0596525
SLC7A2	1.19851	5.97869	9.30406	0.00516974	0.0596586
R3HDM1	-0.289673	6.94841	9.3016	0.00517485	0.0596586
SRSF11	-0.16842	7.92984	9.3008	0.00517652	0.0596586
ADIRF	0.991752	5.01382	9.30045	0.00517724	0.0596586
DYNC1I2	-0.157538	7.52788	9.29301	0.00519273	0.0597942
PLPP1	0.460577	4.96961	9.28751	0.00520421	0.0598627
RCCD1	-0.359206	3.45241	9.28661	0.00520609	0.0598627
CLIC6	0.884121	3.19261	9.28027	0.00521935	0.0599723
DEK	-0.288818	7.73095	9.27383	0.00523287	0.060026
BRICD5	-0.317869	1.4822	9.273	0.00523463	0.060026
CRCP	-0.190686	4.29484	9.27248	0.00523573	0.060026
SYNCRIP	-0.165349	8.14815	9.27077	0.00523933	0.060026
ZNF551	-0.259119	4.7479	9.26919	0.00524264	0.060026
CA4	1.50514	1.31752	9.26411	0.00525337	0.0601062
BCCIP	-0.200156	6.05964	9.26183	0.00525818	0.0601185
IFITM3	0.213819	8.68823	9.2595	0.0052631	0.0601321
LDB3	0.993424	2.73197	9.24821	0.00528706	0.0602972
ACP1	-0.261216	5.27122	9.24705	0.00528952	0.0602972
ZNF644	-0.165462	7.96219	9.24559	0.00529263	0.0602972
PHF23	-0.26005	5.38733	9.24282	0.00529853	0.0602972
CHUK	-0.226195	5.42889	9.24157	0.00530118	0.0602972
POLA2	-0.29002	5.0333	9.23863	0.00530746	0.0602972
ZNF605	-0.250159	4.0072	9.23804	0.00530873	0.0602972
NR2C2AP	-0.3235	3.53859	9.23744	0.00531	0.0602972
ABI3BP	1.24917	7.45835	9.23688	0.00531121	0.0602972
ACADL	1.41634	2.28938	9.23246	0.00532064	0.0603618
SLC35B2	-0.283586	4.96699	9.22622	0.00533403	0.0604631
GTF2H2C	-0.390727	4.31206	9.22397	0.00533887	0.0604631
KIF2C	-0.792388	5.34983	9.22229	0.00534247	0.0604631
CCDC77	-0.36753	4.32311	9.22131	0.00534458	0.0604631
CD93	0.40873	5.21425	9.21686	0.00535416	0.060529
MORC2	-0.20154	6.88045	9.21403	0.00536026	0.0605555
ANLN	-0.924659	6.41952	9.2078	0.00537373	0.0606652
DSCC1	-0.514384	3.68336	9.20354	0.00538297	0.060727
RAB28	-0.202022	4.82728	9.18586	0.00542144	0.0611182
BIN1	0.33092	6.07338	9.18271	0.00542833	0.0611531
MAGED4	-0.528669	6.02311	9.17904	0.00543638	0.061201
STAT4	0.842521	4.00747	9.17221	0.00545137	0.0612253
AURKB	-0.937803	3.84845	9.17187	0.0054521	0.0612253
P3H4	-0.343422	4.33135	9.17136	0.00545324	0.0612253
MDM1	-0.244593	4.84848	9.17114	0.00545373	0.0612253
PIK3R1	0.547504	7.51658	9.1681	0.00546041	0.0612576
KIAA1549	-0.456055	5.80938	9.16295	0.00547176	0.0613423
NDUFAF2	0.20883	3.92048	9.15564	0.00548792	0.0614807
FAM136A	-0.413408	3.99393	9.15084	0.00549856	0.0615571
TPR	-0.14725	9.37285	9.14783	0.00550524	0.0615891
ZNF721	-0.260329	2.80482	9.14113	0.00552015	0.0617131
CAMK4	0.606194	2.37495	9.13555	0.0055326	0.0618095
COL21A1	1.30388	3.1949	9.12156	0.00556396	0.0620604
MOGAT1	-0.816443	0.0463494	9.11988	0.00556773	0.0620604
PGBD1	-0.25914	3.66573	9.11932	0.005569	0.0620604
CES2	0.328181	4.95594	9.11867	0.00557046	0.0620604
JADE2	0.419692	5.78541	9.11494	0.00557886	0.0621111
SCN1B	0.470179	2.6409	9.10818	0.00559412	0.062238
PLA1A	0.767877	1.90158	9.10346	0.00560481	0.0623016
ZC3H15	-0.219294	6.70964	9.10224	0.00560757	0.0623016
RBM17	-0.232876	6.91477	9.1001	0.00561242	0.0623126
SMC1B	-0.581315	4.32029	9.09769	0.00561789	0.0623304
DIO3	1.41493	-0.626094	9.15483	0.00563317	0.0624569
HARS2	-0.200507	5.3373	9.08695	0.00564235	0.0624857
CDCA3	-0.849476	2.86193	9.08569	0.00564521	0.0624857
CHRM5	0.520926	-0.0294247	9.08474	0.00564739	0.0624857
MLLT3	0.423431	4.85138	9.08005	0.00565812	0.0625551
SPTBN5	-0.210314	5.16789	9.0786	0.00566143	0.0625551
H2AC7	-0.524828	4.62583	9.07655	0.00566614	0.0625643
RNF34	-0.184205	4.47364	9.06809	0.00568556	0.0627036
BBS10	-0.206789	5.16852	9.06533	0.00569191	0.0627036
CARMIL1	0.182072	6.61522	9.06468	0.00569343	0.0627036
GINS2	-0.595334	2.38308	9.0624	0.00569868	0.0627036
TNFSF12	0.410491	3.64757	9.06172	0.00570025	0.0627036
EEF1AKMT2	-0.259021	4.80432	9.06092	0.00570209	0.0627036
CLDN5	0.773625	1.33032	9.0577	0.00570954	0.0627052
SRSF3	-0.144942	6.69951	9.0571	0.00571093	0.0627052
TOPBP1	-0.277221	7.27391	9.05581	0.00571391	0.0627052
SCPEP1	0.394864	6.27431	9.054	0.0057181	0.0627085
PHIP	-0.173433	8.53567	9.0502	0.0057269	0.0627623
SPC24	-0.740312	3.31688	9.04685	0.00573468	0.0628048
TBX21	0.992505	1.02893	9.04513	0.00573868	0.062806
CDCA7	-0.724484	3.65027	9.04026	0.00575	0.0628726
ZNF425	-0.370197	2.98356	9.03884	0.00575333	0.0628726
PIGF	-0.233015	4.7426	9.03749	0.00575646	0.0628726
ADGRE5	0.325523	6.47522	9.03108	0.00577143	0.0629258
KIF16B	0.235054	6.49207	9.03047	0.00577287	0.0629258
C4orf47	-0.375801	2.91382	9.02927	0.00577567	0.0629258
CCDC117	-0.23268	4.47171	9.02819	0.0057782	0.0629258
C12orf29	-0.189672	4.07653	9.02706	0.00578085	0.0629258
PCSK6	1.06406	4.19889	9.02299	0.00579039	0.0629871
ZBTB8OS	-0.200632	4.60453	9.01577	0.00580738	0.0631293
ADGRG3	0.65862	1.35457	9.00315	0.00583719	0.0634106
CENPM	-0.716662	2.09941	8.99983	0.00584505	0.0634533
LDAF1	0.429853	3.22437	8.99529	0.00585582	0.0635172
JADE1	0.316151	5.76634	8.99379	0.00585939	0.0635172
PATJ	-0.325646	8.60584	8.99166	0.00586446	0.0635172
WDHD1	-0.385779	4.8005	8.99072	0.0058667	0.0635172
DNASE2B	1.46572	-0.118707	8.98579	0.00587846	0.0635781
DMTF1	-0.182399	7.57841	8.98505	0.00588022	0.0635781
ARV1	-0.256182	4.05949	8.97868	0.00589544	0.0637
SKP2	-0.336482	5.31891	8.97573	0.00590252	0.0637337
DROSHA	-0.17139	8.21224	8.97334	0.00590826	0.063753
SPDL1	-0.462525	5.04074	8.96777	0.00592162	0.0638544
ANKRD24	0.553498	1.65759	8.95863	0.00594366	0.0640493
B4GAT1	0.401345	2.76168	8.95475	0.00595303	0.0641075
MEGF10	-1.13697	3.206	8.95307	0.0059571	0.0641084
IGLC1	1.16086	7.26545	8.95082	0.00596256	0.0641243
NUTM2B	-0.221295	6.53066	8.94743	0.00597078	0.06417
ZC3H12D	0.656865	2.07411	8.94497	0.00597675	0.0641913
SYCP2	-0.675417	5.76533	8.93926	0.00599066	0.0642573
GOPC	-0.162849	6.17529	8.93917	0.00599087	0.0642573
SYNE3	0.700319	4.65636	8.92929	0.006015	0.0644086
HTR2A	0.797733	0.351484	8.92762	0.00601909	0.0644086
BMX	0.806312	0.967707	8.92762	0.00601909	0.0644086
MLYCD	0.197342	3.84466	8.92685	0.00602096	0.0644086
CYTIP	0.890714	4.81654	8.92269	0.00603116	0.0644172
MAGOH	-0.224128	4.74825	8.92187	0.00603318	0.0644172
THAP8	-0.444546	2.19274	8.92164	0.00603374	0.0644172
CHCHD7	-0.30397	3.90959	8.91827	0.00604203	0.064463
MRPL54	0.267364	3.12829	8.91052	0.0060611	0.0645914
LARP4	-0.164474	6.45043	8.91013	0.00606208	0.0645914
PCNX1	0.242509	7.61291	8.9067	0.00607055	0.0645987
ANGPTL1	0.718271	4.82587	8.9066	0.00607078	0.0645987
RNF168	-0.193605	6.15889	8.89561	0.00609802	0.0648457
SLC12A3	0.889678	0.323562	8.89152	0.0061082	0.0649112
UBE4B	-0.184714	7.63523	8.88823	0.00611639	0.0649432
STIL	-0.643961	5.68608	8.88707	0.00611927	0.0649432
NAPB	-0.212965	4.26833	8.87526	0.00614881	0.0651563
PTK7	-0.247736	7.6818	8.87507	0.00614927	0.0651563
PTK2B	0.412893	6.14743	8.87419	0.00615147	0.0651563
B3GNT5	0.440535	4.38111	8.8694	0.0061635	0.0652409
IDI2	-0.48959	0.725549	8.86511	0.0061743	0.0653087
KCNMA1	0.460421	7.05218	8.86203	0.00618205	0.0653087
SMC2	-0.381483	6.15584	8.86203	0.00618207	0.0653087
ERBB4	-0.956764	6.71232	8.85901	0.00618967	0.0653238
DHX15	-0.179472	7.97498	8.85605	0.00619714	0.0653238
MSL2	-0.154275	6.67751	8.85574	0.00619793	0.0653238
RSRC2	-0.170747	6.84741	8.85504	0.00619971	0.0653238
ARID5A	0.554541	5.06809	8.85317	0.00620444	0.065331
SLX4IP	-0.267555	4.57003	8.84975	0.00621309	0.0653567
MCM8	-0.441895	5.46116	8.84901	0.00621498	0.0653567
UBL3	0.371539	4.50117	8.84575	0.00622324	0.0653981
TAMALIN	0.766104	3.89357	8.8425	0.00623152	0.0653981
ADH1A	0.808433	2.54321	8.84229	0.00623205	0.0653981
ERV3-1	-0.304341	6.74028	8.84107	0.00623515	0.0653981
CCR7	0.99025	2.5574	8.83687	0.00624585	0.0654678
ZBTB24	-0.171485	4.99816	8.83341	0.00625467	0.0655068
HSPD1	-0.298189	8.72159	8.82981	0.00626388	0.0655068
HARBI1	-0.330129	2.04709	8.82922	0.00626538	0.0655068
H2BC15	-0.464249	4.94648	8.82904	0.00626584	0.0655068
PPP1R16B	0.518888	4.1685	8.82204	0.00628378	0.0656519
LRRC27	-0.258117	4.6683	8.81836	0.00629323	0.0656697
CHGB	1.94085	3.83434	8.8182	0.00629364	0.0656697
NARF	-0.285429	5.44259	8.81521	0.00630134	0.0657076
ZNF385B	1.39265	2.13448	8.80495	0.0063278	0.0659408
BAIAP2L1	-0.502923	6.36926	8.78969	0.00636741	0.0662793
MASP1	1.28215	1.56716	8.78927	0.0063685	0.0662793
PLK3	0.441067	6.16855	8.78633	0.00637616	0.0663132
C15orf65	-0.376701	0.968235	8.78486	0.00637999	0.0663132
NOL8	-0.189844	6.31118	8.77726	0.00639987	0.0664378
EPHA7	1.28017	2.19225	8.77712	0.00640022	0.0664378
WDR62	-0.609836	4.71237	8.77286	0.00641139	0.066511
ZNF30	-0.27848	2.88637	8.759	0.00644787	0.0668464
ARL5A	-0.241237	4.7951	8.74995	0.0064718	0.0670514
CCDC87	-0.571866	1.38897	8.74567	0.00648315	0.0671258
ARHGEF35	-0.330202	6.97813	8.74409	0.00648735	0.0671262
CCDC137	-0.393669	4.14884	8.74071	0.00649635	0.0671761
URI1	-0.224568	7.91744	8.73463	0.00651254	0.0672924
ALOX15B	1.32301	3.1503	8.73336	0.00651594	0.0672924
ZNF860	-0.387442	2.77509	8.72644	0.00653444	0.0673962
CFAP298-TCP10L	-0.351049	3.86024	8.72465	0.00653922	0.0673962
PRNP	0.357337	5.79777	8.72392	0.0065412	0.0673962
FBXO43	-0.711776	1.41984	8.72335	0.00654271	0.0673962
CSTF3	-0.153212	5.77377	8.71998	0.00655175	0.0674145
LIN7A	0.661714	1.51452	8.71815	0.00655668	0.0674145
ANKRD29	0.959387	1.76767	8.71802	0.00655704	0.0674145
TMEM263	-0.201442	3.92686	8.71551	0.00656379	0.0674343
NAB2	-0.292454	5.53377	8.71292	0.00657077	0.0674343
LSM5	-0.268094	3.45035	8.71144	0.00657475	0.0674343
TRIM44	-0.146356	6.78207	8.71109	0.00657569	0.0674343
MYO1A	0.885314	1.91372	8.70846	0.00658278	0.0674384
SIX4	-0.486954	4.69317	8.70627	0.0065887	0.0674384
GNA11	0.259946	5.09021	8.70582	0.00658993	0.0674384
TIMELESS	-0.583267	6.18914	8.70344	0.00659637	0.0674384
TINAGL1	0.395187	5.05976	8.7032	0.00659701	0.0674384
ASTL	1.28315	1.38488	8.69796	0.00661119	0.0675406
RPL18	0.203853	8.13122	8.69235	0.00662643	0.0676534
DDTL	-0.318573	2.52035	8.68565	0.00664469	0.0677314
RUNDC3B	0.786142	1.85255	8.68459	0.00664759	0.0677314
RPS6KA2	0.225322	5.88689	8.6838	0.00664974	0.0677314
KIF22	-0.325311	5.66767	8.68338	0.00665088	0.0677314
TRAF3IP1	-0.224609	6.30931	8.68089	0.0066577	0.067758
ACTN2	0.797753	1.79297	8.67766	0.00666652	0.0678051
MCF2L2	0.496364	2.9133	8.67459	0.00667492	0.0678476
RAP1GAP	-0.547916	5.41469	8.67158	0.0066832	0.0678691
A2M	0.40928	9.58999	8.67076	0.00668545	0.0678691
RAD51AP1	-0.671055	4.24024	8.66715	0.00669536	0.0679269
SGCA	0.837356	1.09315	8.66438	0.00670298	0.0679614
ESCO2	-0.772211	3.74813	8.65298	0.00673445	0.0682376
NUGGC	1.05117	3.58004	8.64215	0.00676449	0.0684663
SUGP2	-0.171373	7.53217	8.64179	0.00676551	0.0684663
RAB44	0.989873	0.0633311	8.63522	0.0067838	0.0686083
FOLR1	-0.61243	6.21905	8.63021	0.00679781	0.0686694
CGGBP1	-0.166367	5.21669	8.63001	0.00679836	0.0686694
CDK3	-0.257641	4.20499	8.62129	0.00682278	0.0687234
KCTD1	-0.4731	7.34515	8.621	0.00682361	0.0687234
DNAAF4	-0.329225	3.2195	8.6197	0.00682725	0.0687234
PPFIA2	1.00909	3.33057	8.61948	0.00682787	0.0687234
MXD3	-0.386423	3.25285	8.61811	0.00683173	0.0687234
PRPS1	0.261474	5.04176	8.61769	0.0068329	0.0687234
FAM107A	1.00093	3.44472	8.61699	0.00683486	0.0687234
NMU	-0.882536	1.4679	8.61595	0.00683781	0.0687234
DHRS9	1.00098	1.58254	8.61202	0.00684886	0.0687895
HIF1AN	-0.191215	5.71666	8.60905	0.00685725	0.0687895
RC3H1	-0.128676	7.67143	8.60874	0.00685811	0.0687895
FAM149B1	-0.218219	5.79222	8.60641	0.00686471	0.0687895
ARHGEF10L	0.260145	5.98006	8.60605	0.00686572	0.0687895
UBE2T	-0.665278	3.55741	8.60264	0.00687536	0.0687944
HSD17B13	0.687104	0.964385	8.60164	0.0068782	0.0687944
MED20	-0.247859	3.30436	8.60135	0.00687902	0.0687944
C17orf80	-0.18073	5.25019	8.59832	0.00688762	0.0688378
DNAJC24	-0.17968	3.34435	8.5887	0.00691495	0.0690681
GON4L	-0.181635	8.49845	8.57726	0.00694764	0.0693127
RARG	-0.267258	5.61805	8.57712	0.00694804	0.0693127
SH3BP5	0.443828	6.76746	8.57377	0.00695762	0.0693524
MSRA	0.268593	3.26938	8.57273	0.00696062	0.0693524
OR2A4	1.32759	-0.240457	8.62321	0.0069803	0.0695055
FANCD2	-0.330501	6.06835	8.55871	0.00700097	0.0696683
TIGD7	-0.250701	3.77715	8.55354	0.00701592	0.069774
PNPT1	-0.258627	5.9807	8.54959	0.00702736	0.0698447
ZFP3	-0.248923	4.04496	8.54678	0.00703552	0.0698465
FAT4	0.766521	7.33741	8.54654	0.00703621	0.0698465
SOD3	0.820509	2.68052	8.53862	0.00705926	0.0700003
C2orf15	-0.465861	2.40819	8.53823	0.00706039	0.0700003
UBE2C	-0.83085	5.08832	8.53531	0.0070689	0.0700043
FLYWCH1	0.373067	4.45552	8.53511	0.00706948	0.0700043
OCM	0.812683	-0.294453	8.53245	0.00707725	0.0700056
HGF	0.674848	4.23535	8.53209	0.00707829	0.0700056
HNRNPA2B1	-0.148823	9.1178	8.52957	0.00708566	0.0700355
TLCD3A	-0.334892	3.65478	8.52257	0.00710619	0.0701954
WNT5B	0.47832	1.86031	8.52001	0.0071137	0.0702023
PHOSPHO2	-0.361716	3.40742	8.51712	0.00712219	0.0702023
NARS2	-0.24634	5.09587	8.51677	0.00712323	0.0702023
CCNB2	-0.620307	4.66203	8.51534	0.00712744	0.0702023
CCNT2	-0.181949	6.37428	8.51425	0.00713064	0.0702023
TYMS	-0.572549	5.22152	8.51345	0.00713301	0.0702023
CRTAM	0.936694	0.963856	8.51114	0.0071398	0.0702262
GNG7	0.636991	1.41284	8.50895	0.00714629	0.0702471
BCOR	-0.260509	6.99408	8.5058	0.00715557	0.0702949
OSTC	-0.231892	5.55613	8.50431	0.00716	0.0702949
NGFR	1.07966	2.59089	8.50288	0.00716422	0.0702949
ZNF398	-0.246787	4.21868	8.49341	0.00719231	0.0705275
ABCG2	0.903559	3.11104	8.48696	0.00721154	0.070647
SEMA3C	0.567781	7.99132	8.48589	0.00721473	0.070647
RASGEF1A	-0.399412	3.49008	8.48464	0.00721845	0.070647
ADGRD1	0.888759	3.78993	8.48253	0.00722477	0.070647
SYTL3	0.672617	4.68061	8.48198	0.0072264	0.070647
SUGP1	-0.233412	5.76535	8.47669	0.00724223	0.0707009
AKAP13	0.311532	9.09391	8.47655	0.00724266	0.0707009
FAM13C	0.786218	4.2536	8.47574	0.00724508	0.0707009
ZNF789	-0.210408	5.388	8.47042	0.00726104	0.0707773
TIMM23B	-0.207987	5.09475	8.47021	0.00726168	0.0707773
ZNF273	-0.288515	3.13411	8.46848	0.00726687	0.070785
PWWP3B	1.66	4.73015	8.46464	0.00727842	0.0708547
NOX5	0.569099	0.742781	8.45933	0.00729445	0.0709679
ZSCAN26	-0.232668	4.817	8.4562	0.00730391	0.0710171
MEIS1	-0.388603	7.8752	8.44941	0.00732449	0.0711468
RPP38	-0.2632	4.10471	8.44888	0.00732608	0.0711468
RORA	0.358291	5.48317	8.44705	0.00733163	0.0711578
NPAS3	-0.619971	5.64093	8.44376	0.00734164	0.0712122
SSX2IP	-0.363786	5.24374	8.43902	0.00735608	0.0712737
POLR3B	-0.227183	5.40718	8.43877	0.00735683	0.0712737
MYEF2	-0.503996	6.41275	8.43262	0.00737559	0.0714125
USP28	-0.224119	6.0861	8.43061	0.00738175	0.0714293
SMAD3	0.299295	5.53463	8.42821	0.00738909	0.0714574
LMNA	0.331398	8.90801	8.42288	0.00740543	0.0715725
SLC43A1	0.566608	3.69436	8.41285	0.00743629	0.0717918
UTP23	-0.173363	4.34762	8.41214	0.00743848	0.0717918
PTPRN2	0.736321	2.70442	8.41117	0.00744148	0.0717918
SPINT3	-1.11839	-0.330692	8.40877	0.00744891	0.0717986
KCNJ1	0.906983	-0.566193	8.40806	0.00745109	0.0717986
CPEB1	0.860421	1.75017	8.40354	0.00746507	0.0718903
ITPR1	0.642468	7.66244	8.40199	0.00746987	0.0718936
GMPS	-0.231902	7.10418	8.3996	0.00747728	0.071922
C10orf55	-0.927513	1.69804	8.39646	0.00748703	0.0719728
COLEC11	1.32907	2.77429	8.3928	0.0074984	0.0720391
TEFM	-0.212865	4.0836	8.38936	0.00750913	0.0720992
UBE3C	-0.171688	7.65554	8.38638	0.00751841	0.0721236
FSD1L	-0.321749	3.85195	8.38568	0.00752061	0.0721236
PDSS1	-0.288358	3.83356	8.38267	0.00753001	0.0721708
GGT5	0.593396	4.71048	8.37303	0.00756021	0.0724172
GEMIN2	-0.224927	3.68162	8.36915	0.00757241	0.072491
UBAP2L	-0.165139	8.8128	8.3603	0.0076003	0.0727148
SOCS2	0.830364	2.44773	8.3561	0.00761358	0.0727986
HLTF	-0.321602	7.16701	8.35178	0.00762727	0.0728864
METTL23	-0.211891	4.0948	8.3451	0.00764849	0.0730458
TBL1XR1	-0.24154	7.96205	8.33987	0.00766513	0.0731613
ZC3H14	-0.158553	7.25289	8.334	0.00768385	0.0732966
TEDC2	-0.615651	1.88992	8.33072	0.00769436	0.0733535
NEGR1	1.04596	3.05319	8.32257	0.00772049	0.0735591
ZNF318	-0.217407	6.95642	8.31628	0.00774073	0.0736427
KLRK1	0.90233	1.74914	8.3158	0.00774227	0.0736427
SQLE	-0.370275	6.06544	8.31559	0.00774297	0.0736427
SCGB3A2	-1.29607	0.0783944	8.31328	0.00775041	0.0736701
C1QTNF1	0.649798	4.34235	8.31094	0.00775797	0.0736984
TRPC5	0.610228	0.253931	8.30649	0.00777234	0.0737915
MRPL14	-0.288923	4.12625	8.30407	0.00778018	0.0738224
TPX2	-0.817679	7.0939	8.30094	0.00779033	0.0738752
PRELID3A	-0.298556	2.41614	8.29781	0.0078005	0.0739282
ID2	0.469783	5.32206	8.2942	0.00781223	0.0739959
ITM2B	0.324816	8.4949	8.29118	0.00782208	0.0740456
PABIR2	-0.260935	5.34905	8.2769	0.00786875	0.0744438
SH3BP5L	-0.28093	4.46363	8.27099	0.00788816	0.074529
LSAMP	0.801747	4.05514	8.27038	0.00789018	0.074529
C5orf46	-1.62779	1.22201	8.26994	0.00789163	0.074529
PIGH	0.313729	2.52118	8.26642	0.0079032	0.0745946
ASB1	-0.232295	3.8953	8.26153	0.00791934	0.0746589
BLM	-0.509788	4.98883	8.2602	0.00792374	0.0746589
SAMD10	-0.601781	2.41609	8.25777	0.00793177	0.0746589
PIK3R5	0.609414	4.24503	8.25622	0.0079369	0.0746589
REN	1.11569	0.948122	8.25522	0.00794022	0.0746589
KRIT1	-0.160376	6.97721	8.25456	0.00794241	0.0746589
NDUFB3	-0.265585	4.74889	8.25455	0.00794243	0.0746589
MYO3A	-0.874323	3.50065	8.25101	0.00795418	0.0747257
RGS7	2.15063	1.4821	8.23895	0.00799431	0.0750589
AK2	-0.226279	6.72827	8.22881	0.00802824	0.0753337
COLGALT2	0.751284	2.57123	8.22441	0.00804301	0.0754094
PRELP	1.16856	6.24669	8.21921	0.0080605	0.0754094
RAD51	-0.467858	3.62083	8.21753	0.00806616	0.0754094
NTRK3	1.15227	4.5856	8.21729	0.00806697	0.0754094
ANO3	0.851543	0.718756	8.21699	0.00806797	0.0754094
CPEB4	0.372783	5.87087	8.21689	0.00806831	0.0754094
ZKSCAN8	-0.192182	5.74672	8.21667	0.00806905	0.0754094
ZNF354A	-0.253497	5.04742	8.21439	0.00807675	0.0754376
ZNF37A	-0.194919	5.4113	8.20832	0.00809725	0.0755853
CPED1	1.03589	5.84587	8.2061	0.00810477	0.0756117
PBXIP1	0.335481	6.94755	8.19274	0.00815018	0.0759913
CYGB	0.851167	2.58501	8.18979	0.00816023	0.0760411
SH2D1A	1.02629	0.644565	8.18812	0.00816596	0.0760505
CASP6	-0.201868	4.50283	8.18647	0.0081716	0.0760591
CCDC142	-0.238275	4.63055	8.17951	0.00819541	0.0762367
TPSAB1	1.27846	3.9031	8.16846	0.00823342	0.0765461
ZNF569	-0.275374	3.21257	8.16333	0.0082511	0.0766663
HMGN1	-0.193049	6.62873	8.15118	0.00829318	0.0770128
DHRS12	0.401169	3.92423	8.14869	0.00830186	0.0770378
DSPP	-0.586555	3.71956	8.14673	0.00830867	0.0770378
CLGN	-0.708717	4.07143	8.14629	0.0083102	0.0770378
FANCE	-0.361276	3.05459	8.1445	0.00831645	0.0770514
AGAP6	-0.206831	6.16641	8.14241	0.00832373	0.0770745
PPFIA4	-0.928857	4.77634	8.13423	0.00835231	0.0772949
H3-3B	0.237374	7.90064	8.13196	0.00836024	0.0773238
CAMK2D	0.327002	5.40797	8.13025	0.00836625	0.077335
STIP1	-0.36772	7.49956	8.12841	0.00837269	0.0773503
FRMPD3	0.992256	2.0509	8.1254	0.00838326	0.0774035
MTA3	-0.221261	6.50285	8.12099	0.00839881	0.0774703
DDX19B	0.148275	5.97552	8.12062	0.00840011	0.0774703
TMEM251	-0.275583	3.18298	8.119	0.00840581	0.0774786
DMP1	-0.644567	2.687	8.11536	0.00841867	0.0775528
ACOT2	0.277717	4.51401	8.11034	0.00843639	0.0776717
HP1BP3	-0.158875	7.97512	8.10549	0.00845357	0.0777451
ARL15	0.269619	3.54628	8.10517	0.00845472	0.0777451
OR1L4	0.597294	0.567278	8.1029	0.00846278	0.0777451
TSFM	-0.235103	4.6584	8.10265	0.00846366	0.0777451
DHRS7B	0.221194	3.53497	8.09996	0.00847323	0.0777887
KLRD1	0.72643	1.5672	8.09822	0.0084794	0.0778011
GPRC5A	0.832549	4.76054	8.09239	0.00850019	0.0779474
H2AX	-0.646044	3.36719	8.09059	0.00850663	0.0779621
CBL	-0.23689	6.40377	8.08727	0.0085185	0.0779987
CEBPZOS	-0.189726	4.51971	8.08598	0.00852311	0.0779987
GTPBP2	-0.249244	6.31173	8.08541	0.00852514	0.0779987
ALAS2	0.783585	1.41534	8.08405	0.00853003	0.0779992
PCDH9	0.900386	3.73313	8.07785	0.00855226	0.0780778
RPL32	0.194602	8.91651	8.07775	0.00855263	0.0780778
IGFBP7	0.423714	8.13708	8.07662	0.00855669	0.0780778
PHF7	0.353163	1.67225	8.07625	0.008558	0.0780778
MASTL	-0.311682	5.82673	8.07238	0.00857193	0.0780917
ZNF613	-0.284986	3.5055	8.07207	0.00857305	0.0780917
HOXB3	-0.700357	5.37104	8.07179	0.00857405	0.0780917
RHNO1	-0.240998	4.58003	8.06955	0.00858214	0.0781212
ANO4	1.29541	2.78545	8.06329	0.00860473	0.0782827
ZNF841	-0.1946	6.36201	8.05911	0.00861989	0.0783763
USP18	-0.438588	5.49601	8.05371	0.00863948	0.0784166
CAV1	0.578846	5.14531	8.05293	0.00864231	0.0784166
ZDHHC14	0.238592	3.6172	8.05267	0.00864326	0.0784166
PABPC1L	-0.435479	6.78983	8.05252	0.00864378	0.0784166
PIKFYVE	-0.157944	7.54665	8.04819	0.00865954	0.0785104
TRHDE	0.985276	3.18189	8.04701	0.00866385	0.0785104
ABR	0.258203	6.80319	8.04234	0.00868087	0.0785941
ATP23	-0.287192	1.0036	8.0418	0.00868285	0.0785941
C1S	0.496456	7.86579	8.03946	0.00869141	0.0786105
MAP2K3	0.226546	5.19465	8.03743	0.00869883	0.0786105
MFN1	-0.187571	7.22272	8.03731	0.00869929	0.0786105
TNKS1BP1	0.278347	8.1373	8.0355	0.00870589	0.0786262
UBE2J2	-0.196458	5.10056	8.01996	0.00876302	0.0790978
CLEC3B	0.752642	2.22037	8.01544	0.00877972	0.0792042
RHOBTB3	0.463827	6.32816	8.01252	0.00879054	0.0792329
NEIL1	0.394261	3.95703	8.01119	0.00879544	0.0792329
VPS54	-0.147329	6.63989	8.00958	0.00880141	0.0792329
WHAMM	0.176375	4.8285	8.00799	0.0088073	0.0792329
GCSAM	0.664246	1.06321	8.00678	0.00881181	0.0792329
SYNPO2L	-0.471309	3.00493	8.00662	0.00881239	0.0792329
KAAG1	-0.869569	0.673875	8.00286	0.00882635	0.0792951
THY1	-0.53094	5.82204	8.00088	0.00883375	0.0792951
SERPINB1	0.315255	6.08335	8.00079	0.00883407	0.0792951
STARD4	-0.388152	2.88727	7.98998	0.00887442	0.0794995
RFLNA	-0.488202	1.7235	7.98971	0.00887541	0.0794995
OFD1	-0.21034	7.27251	7.98905	0.0088779	0.0794995
RGCC	0.699068	4.66052	7.98887	0.00887854	0.0794995
S100A8	1.19572	3.79262	7.98808	0.0088815	0.0794995
C1QL4	-1.21938	0.68335	7.98486	0.00889359	0.0795616
TENT5A	0.461161	4.51593	7.9836	0.00889831	0.0795616
ECT2	-0.66498	6.75832	7.97923	0.00891473	0.0796328
NTMT2	-1.14067	-0.532891	7.97885	0.00891614	0.0796328
MRTFB	0.204084	6.32497	7.97645	0.00892516	0.0796692
NCAPD3	-0.344802	6.45155	7.96921	0.00895246	0.0798449
PNPLA7	0.648884	5.36899	7.9686	0.00895476	0.0798449
TCP10L	-0.406363	0.954065	7.96542	0.00896681	0.0798798
DOCK7	-0.189767	7.67971	7.96443	0.00897053	0.0798798
DGAT2L6	0.693599	-0.162112	7.96364	0.00897353	0.0798798
POLR3C	-0.180216	4.92358	7.95977	0.0089882	0.0798899
PBK	-0.810769	3.15541	7.95849	0.00899307	0.0798899
SNX9	0.270912	6.83003	7.95721	0.0089979	0.0798899
PDIA4	-0.357208	8.11069	7.95667	0.00899996	0.0798899
PIM1	0.480993	5.42938	7.95565	0.00900384	0.0798899
STING1	0.253288	5.21066	7.9555	0.0090044	0.0798899
DLK2	-0.429422	1.8479	7.95377	0.00901098	0.0799043
NEK2	-0.720868	4.05782	7.94697	0.00903689	0.0800568
DTNB	-0.248574	5.90228	7.94665	0.00903811	0.0800568
SPRYD3	0.222332	5.17235	7.93586	0.00907941	0.0803784
GALNT1	-0.345016	6.71862	7.92285	0.00912945	0.0807272
CYREN	-0.189783	4.72866	7.92228	0.00913163	0.0807272
KMT5A	-0.213276	5.68097	7.92171	0.00913383	0.0807272
ZNF254	-0.273557	4.57857	7.91985	0.00914104	0.0807466
FAR2	0.301576	3.92905	7.91715	0.00915146	0.0807945
KNSTRN	-0.495888	3.8831	7.91477	0.00916067	0.0808315
ZNF544	-0.214857	5.88292	7.91161	0.00917292	0.0808781
PLOD2	-0.439067	7.29102	7.91082	0.00917598	0.0808781
CSPG5	-0.535217	2.54107	7.90564	0.0091961	0.0810111
DNAJC10	-0.271341	7.65057	7.90402	0.00920242	0.0810225
NBEAL1	-0.155718	7.82669	7.90126	0.00921316	0.0810728
FCGRT	0.340094	6.23136	7.89885	0.00922255	0.0810936
KIF1B	-0.188441	8.36667	7.89807	0.00922559	0.0810936
LYRM1	0.22475	3.77265	7.88802	0.0092649	0.0813204
PPARG	0.779707	3.61988	7.88782	0.00926572	0.0813204
STARD5	0.469729	3.00449	7.88761	0.00926652	0.0813204
ARSL	0.698285	2.38709	7.8819	0.00928895	0.0814729
DUSP4	0.671192	3.1755	7.87829	0.00930317	0.0815203
ARMC10	-0.163534	6.13809	7.87796	0.00930447	0.0815203
CHCHD3	-0.257372	5.87003	7.87501	0.0093161	0.0815779
NR1H2	0.230223	5.31826	7.87122	0.00933105	0.0816644
AGO3	-0.135553	6.74014	7.86531	0.00935445	0.0818248
PTGFR	1.40934	2.04892	7.85734	0.00938605	0.0820158
BRIP1	-0.587005	5.23197	7.85724	0.00938646	0.0820158
ARRDC3	0.388013	7.10573	7.8512	0.00941053	0.0821815
CYRIA	0.382347	4.16007	7.8453	0.00943408	0.0823426
LUZP2	1.17879	-0.0833646	7.84068	0.00945261	0.0824151
ERVV-1	-0.658134	2.23497	7.83739	0.0094658	0.0824151
JPH4	1.50908	1.44399	7.83345	0.00948162	0.0824151
TGFB2	0.508642	4.76636	7.83301	0.00948338	0.0824151
DBNDD2	0.303411	4.28338	7.83199	0.0094875	0.0824151
CDCA7L	-0.353325	6.3404	7.83119	0.00949072	0.0824151
XPOT	-0.323557	7.53251	7.83105	0.00949126	0.0824151
PDGFRA	0.859355	7.27628	7.8295	0.00949751	0.0824151
TMEM259	0.188597	6.37424	7.82861	0.00950111	0.0824151
CYB5R1	0.198237	4.86034	7.82827	0.00950247	0.0824151
DNAJB6	-0.145398	7.00954	7.82768	0.00950485	0.0824151
NAP1L5	0.58614	2.39073	7.82735	0.00950619	0.0824151
CAMTA1	-0.203992	5.83818	7.82669	0.00950884	0.0824151
DPH1	0.382076	5.62543	7.82239	0.00952622	0.0824892
DMD	0.913896	7.54365	7.82137	0.00953034	0.0824892
MTFR1	-0.260335	4.33026	7.82077	0.00953274	0.0824892
STX12	0.23164	5.02209	7.81851	0.00954191	0.0825242
C4BPA	0.998752	3.4015	7.81529	0.00955494	0.0825926
KIF17	0.439667	1.88073	7.80776	0.00958553	0.0828126
TREH	0.79306	1.71752	7.8012	0.00961227	0.0829409
ATG9A	-0.210351	5.89443	7.80046	0.00961529	0.0829409
GREB1L	0.483406	4.27648	7.80033	0.00961582	0.0829409
LIMS3	-0.376567	6.31859	7.7918	0.00965075	0.0831218
CTLA4	1.00528	1.89005	7.7909	0.00965443	0.0831218
SALL4	-0.962555	4.8584	7.79014	0.00965756	0.0831218
NVL	-0.196299	5.95291	7.78895	0.00966242	0.0831218
PEAR1	0.677441	3.4541	7.78891	0.00966257	0.0831218
STX6	-0.184256	5.76319	7.7873	0.00966918	0.0831343
LUZP1	-0.176794	6.19258	7.78194	0.00969126	0.0832432
MTSS1	0.384399	5.74248	7.78171	0.00969218	0.0832432
TSSK2	-0.50168	0.457212	7.78017	0.00969855	0.0832486
RBM33	-0.164304	7.71035	7.77855	0.00970524	0.0832486
C11orf21	0.733526	-0.0238975	7.77693	0.00971193	0.0832486
CXCR4	0.673594	6.40228	7.77655	0.00971346	0.0832486
PATZ1	-0.259912	5.88749	7.77347	0.00972621	0.0833136
SLC35G1	-0.457904	1.3249	7.76667	0.00975436	0.0835056
CCT6A	-0.258576	7.3133	7.76556	0.00975899	0.0835056
FXYD2	0.962156	-0.0716241	7.76106	0.00977767	0.0835896
C5AR1	0.809514	3.74468	7.75885	0.00978686	0.0835896
TET1	-0.282146	6.29393	7.75805	0.00979018	0.0835896
COG4	-0.181749	6.16661	7.75742	0.00979282	0.0835896
ZSCAN2	-0.216322	3.70197	7.75696	0.00979472	0.0835896
PGBD2	-0.307431	3.58918	7.74941	0.00982626	0.0837558
E2F8	-0.860875	4.64264	7.74818	0.00983139	0.0837558
EGR2	1.08563	4.74575	7.74789	0.00983262	0.0837558
PTPRR	1.30778	1.66585	7.74732	0.00983498	0.0837558
RUSC1	-0.255694	5.3606	7.74591	0.00984088	0.0837606
PLK1	-0.740851	5.01544	7.74393	0.00984919	0.0837606
GPR45	-0.5569	-0.505919	7.74347	0.00985113	0.0837606
BTF3L4	-0.18473	4.91312	7.74077	0.00986244	0.0837609
MTG1	-0.235246	5.34667	7.7402	0.00986485	0.0837609
CTNNA3	0.652528	2.00668	7.73975	0.00986675	0.0837609
ACP6	-0.392565	2.33941	7.72663	0.00992201	0.0841856
SPOP	0.219612	5.62807	7.72337	0.00993579	0.084186
RBM12	-0.161849	7.78477	7.72313	0.00993682	0.084186
NLRP9	0.702654	0.10663	7.72226	0.0099405	0.084186
MTHFD2	-0.387473	6.40661	7.72168	0.00994294	0.084186
LSM1	-0.200701	3.89201	7.71668	0.00996417	0.0843215
ABRAXAS2	-0.227052	5.01002	7.70746	0.0100034	0.084609
HOXB6	-0.823439	3.48071	7.7015	0.0100288	0.0847576
NDNF	1.08672	3.08848	7.70088	0.0100315	0.0847576
NOL4L	-0.361534	6.29279	7.6981	0.0100434	0.0848138
NXPH4	-1.38175	2.22235	7.69499	0.0100567	0.084882
VPS72	-0.227354	6.17443	7.69121	0.0100729	0.0849337
TMEM63B	-0.28261	6.06068	7.6911	0.0100734	0.0849337
HNRNPUL2-BSCL2	-0.169168	8.22351	7.68781	0.0100876	0.0850087
CCND3	0.311756	4.59566	7.68266	0.0101098	0.0851512
MFSD4A	0.47531	2.14034	7.67566	0.01014	0.0853149
GPR152	0.824807	-0.808877	7.67467	0.0101443	0.0853149
GCC1	-0.156625	4.82607	7.67421	0.0101462	0.0853149
PCLAF	-0.75081	2.33602	7.67325	0.0101504	0.0853149
CPNE7	0.62638	2.83972	7.67157	0.0101577	0.0853149
DCUN1D2	-0.28828	4.36082	7.67082	0.0101609	0.0853149
KMT2C	-0.169706	10.1735	7.66885	0.0101695	0.0853423
TP53I3	-0.29187	5.2053	7.66498	0.0101863	0.0853947
NCAPD2	-0.455573	7.71562	7.66289	0.0101954	0.0853947
RIT1	-0.21255	4.53129	7.66242	0.0101975	0.0853947
ZNF766	-0.188361	4.6576	7.6612	0.0102028	0.0853947
DNMT3L	-0.592283	0.807565	7.6598	0.0102089	0.0853947
NDUFAF7	-0.154826	5.09176	7.65892	0.0102127	0.0853947
TNFRSF25	-0.330046	4.54903	7.6577	0.010218	0.0853947
NMNAT1	-0.261052	3.75699	7.65768	0.0102181	0.0853947
ACSL1	0.632268	7.0512	7.65603	0.0102253	0.0854105
MRPS5	-0.245077	6.02997	7.64687	0.0102654	0.085701
ZNF557	-0.24013	4.27821	7.64351	0.0102802	0.0857758
WDR76	-0.38808	4.04281	7.64128	0.01029	0.0857758
PPM1L	0.41962	3.20668	7.6412	0.0102903	0.0857758
ZNF600	-0.260736	4.65958	7.63857	0.0103019	0.0858279
PLD5	1.9005	0.720017	7.68267	0.0103128	0.085859
FAM161A	-0.344017	4.58951	7.63531	0.0103163	0.085859
PALD1	0.338646	4.96315	7.63283	0.0103272	0.0859054
ZNF276	0.222037	5.81865	7.61069	0.0104255	0.0866504
DNAJA1	-0.187486	7.31083	7.60986	0.0104292	0.0866504
VNN2	0.663803	2.71045	7.60903	0.0104329	0.0866504
ANKIB1	-0.167069	7.39919	7.60503	0.0104507	0.0866587
MEA1	-0.191874	5.1117	7.6039	0.0104558	0.0866587
PCGF3	-0.166293	5.87916	7.60349	0.0104576	0.0866587
ASPG	0.521734	2.21033	7.6034	0.0104581	0.0866587
SMG1	-0.163707	9.86247	7.60279	0.0104608	0.0866587
SLC7A8	0.564327	5.59369	7.5987	0.0104791	0.0866877
BCDIN3D	-0.258418	2.54187	7.59772	0.0104835	0.0866877
ZNF623	-0.229514	5.40002	7.59731	0.0104853	0.0866877
AKR1C3	0.666337	4.14034	7.59722	0.0104858	0.0866877
PGAP3	0.255181	3.49257	7.59218	0.0105084	0.086784
PTGDR	0.858117	1.73727	7.59188	0.0105098	0.086784
REPS2	0.302887	4.67217	7.59103	0.0105136	0.086784
S100PBP	-0.160902	5.22705	7.58844	0.0105253	0.086836
AHR	0.38443	8.01995	7.58419	0.0105444	0.0869421
CHPT1	0.291853	5.21965	7.5832	0.0105489	0.0869421
ATAD2B	-0.167806	6.89932	7.58091	0.0105593	0.086983
CSGALNACT1	0.666611	4.04068	7.57773	0.0105737	0.0870571
FHL1	0.727923	5.58231	7.57541	0.0105842	0.0870993
TMPO	-0.242075	6.90914	7.57262	0.0105968	0.0871589
DBR1	-0.199013	4.63898	7.56927	0.0106121	0.0872396
RHOU	0.459424	5.11629	7.5634	0.0106388	0.087396
E2F5	-0.411298	4.75872	7.56271	0.0106419	0.087396
RCAN2	0.554689	4.06137	7.55581	0.0106735	0.0875773
R3HCC1L	-0.190873	5.24316	7.55551	0.0106749	0.0875773
CROCC2	0.943885	1.64036	7.55357	0.0106837	0.0876055
GABARAPL1	0.442296	4.96353	7.53684	0.0107607	0.0881919
GTF2IRD1	-0.383132	5.7268	7.53218	0.0107823	0.0883236
TOP3A	-0.156835	5.70951	7.52374	0.0108214	0.0885991
BIRC5	-0.803069	3.69407	7.52068	0.0108356	0.0886061
DIS3L2	-0.182116	6.66023	7.52022	0.0108377	0.0886061
CEP290	-0.228136	7.26898	7.51936	0.0108417	0.0886061
WBP4	0.196627	4.2943	7.51883	0.0108442	0.0886061
CKAP4	-0.20257	6.09674	7.51574	0.0108586	0.0886786
CSTF1	-0.205045	5.8352	7.50687	0.0109001	0.0888993
KIF23	-0.684184	5.90107	7.50645	0.010902	0.0888993
IDE	-0.199131	6.36696	7.50642	0.0109022	0.0888993
RCOR1	-0.241426	5.2358	7.49893	0.0109373	0.0891172
FAM81B	0.838942	1.85036	7.49721	0.0109454	0.0891172
CNOT4	-0.15686	6.57949	7.49708	0.010946	0.0891172
TEF	0.55726	4.05909	7.49603	0.010951	0.0891172
PPEF1	-1.04426	1.46464	7.49356	0.0109626	0.0891666
SLC16A12	1.1112	0.894724	7.48618	0.0109974	0.0894049
ZNF286A	-0.233208	5.47604	7.48497	0.0110032	0.0894066
BAALC	0.677619	1.38515	7.48088	0.0110226	0.0894813
SPOPL	-0.179681	5.25446	7.48068	0.0110235	0.0894813
WAPL	-0.151942	7.4768	7.47745	0.0110388	0.0895607
THOC3	-0.398957	5.88694	7.47606	0.0110455	0.0895694
DENR	-0.218323	5.68928	7.47442	0.0110533	0.0895844
RARRES1	0.640701	5.81749	7.47333	0.0110584	0.0895844
GLG1	0.174616	8.5255	7.46885	0.0110798	0.0897121
ZNF700	-0.209795	4.92223	7.46623	0.0110923	0.0897353
COPS9	-0.228425	4.01126	7.46592	0.0110938	0.0897353
UBTD1	-0.375591	4.01759	7.46339	0.0111058	0.089788
HAS1	1.48654	2.45091	7.46007	0.0111217	0.0898713
CTAGE9	1.05058	1.80896	7.45704	0.0111362	0.0899281
GALNT16	0.755909	2.77754	7.45628	0.0111399	0.0899281
ZNF17	-0.19442	4.81387	7.45269	0.0111571	0.0900219
[truncated: 14,123 more rows]

## Sheet: Supp Material  2
Global GO Biological Processes (FDR)
goId	goName	countDE	countAll	pv_fdr
GO:0050896	response to stimulus	299	7024	8.015e-10
GO:0000070	mitotic sister chromatid segregation	26	167	4.58e-08
GO:0008283	cell population proliferation	101	1657	4.58e-08
GO:0048660	regulation of smooth muscle cell proliferation	23	135	4.58e-08
GO:0007059	chromosome segregation	36	321	4.58e-08
GO:0033002	muscle cell proliferation	27	189	4.77083e-08
GO:0048659	smooth muscle cell proliferation	23	139	5.1525e-08
GO:0000819	sister chromatid segregation	27	192	5.1525e-08
GO:0051726	regulation of cell cycle	67	916	5.34333e-08
GO:0007049	cell cycle	96	1568	5.725e-08
GO:0098813	nuclear chromosome segregation	31	259	9.36818e-08
GO:1903047	mitotic cell cycle process	54	670	1.04958e-07
GO:0000278	mitotic cell cycle	60	815	3.17077e-07
GO:0051716	cellular response to stimulus	252	5962	3.68036e-07
GO:0140014	mitotic nuclear division	31	278	4.19833e-07
GO:0051239	regulation of multicellular organismal process	120	2251	6.44063e-07
GO:0000280	nuclear division	37	402	1.88588e-06
GO:0015671	oxygen transport	6	7	2.01882e-06
GO:0042127	regulation of cell population proliferation	84	1408	2.01882e-06
GO:0051384	response to glucocorticoid	19	121	2.20412e-06
GO:0031960	response to corticosteroid	20	138	3.54405e-06
GO:0048519	negative regulation of biological process	200	4552	4.16364e-06
GO:0033993	response to lipid	54	758	4.23152e-06
GO:0006950	response to stress	152	3198	4.29375e-06
GO:0007165	signal transduction	204	4689	5.267e-06
GO:0048285	organelle fission	38	448	6.74732e-06
GO:0008284	positive regulation of cell population proliferation	54	772	6.74732e-06
GO:0022402	cell cycle process	67	1059	6.74732e-06
GO:0007167	enzyme linked receptor protein signaling pathway	57	841	7.4425e-06
GO:0051301	cell division	44	569	7.4425e-06
GO:0001944	vasculature development	48	652	7.94113e-06
GO:0048662	negative regulation of smooth muscle cell proliferation	12	52	1.01977e-05
GO:0042221	response to chemical	160	3478	1.07561e-05
GO:0023052	signaling	215	5106	2.02059e-05
GO:0070887	cellular response to chemical stimulus	126	2582	2.06736e-05
GO:1901700	response to oxygen-containing compound	81	1431	2.06736e-05
GO:0007154	cell communication	216	5153	2.32095e-05
GO:0001568	blood vessel development	45	620	2.56118e-05
GO:0009719	response to endogenous stimulus	77	1347	2.7891e-05
GO:0051383	kinetochore organization	8	23	4.29375e-05
GO:0010033	response to organic substance	125	2599	4.74756e-05
GO:0014070	response to organic cyclic compound	52	786	4.77083e-05
GO:0015669	gas transport	6	11	5.19244e-05
GO:0048523	negative regulation of cellular process	181	4182	5.85511e-05
GO:0035914	skeletal muscle cell differentiation	11	53	8.26944e-05
GO:0009725	response to hormone	49	739	9.08533e-05
GO:0035295	tube development	57	919	9.13564e-05
GO:0048585	negative regulation of response to stimulus	77	1397	9.69745e-05
GO:0048514	blood vessel morphogenesis	40	550	9.69745e-05
GO:0042542	response to hydrogen peroxide	17	132	0.000101905
GO:0010941	regulation of cell death	76	1389	0.000145931
GO:0000302	response to reactive oxygen species	21	200	0.000165144
GO:0043500	muscle adaptation	14	95	0.00017283
GO:0071310	cellular response to organic substance	101	2035	0.000180231
GO:0030071	regulation of mitotic metaphase/anaphase transition	11	59	0.000208182
GO:1901701	cellular response to oxygen-containing compound	60	1019	0.000210921
GO:0048518	positive regulation of biological process	213	5224	0.000210921
GO:0032501	multicellular organismal process	236	5932	0.000227026
GO:0051983	regulation of chromosome segregation	13	85	0.000238542
GO:0001932	regulation of protein phosphorylation	57	955	0.000238542
GO:0050789	regulation of biological process	344	9451	0.000244016
GO:0007091	metaphase/anaphase transition of mitotic cell cycle	11	61	0.000254444
GO:1902099	regulation of metaphase/anaphase transition of cell cycle	11	61	0.000254444
GO:0034508	centromere complex assembly	8	30	0.000268359
GO:0003012	muscle system process	30	379	0.000333246
GO:0010965	regulation of mitotic sister chromatid separation	11	63	0.000333246
GO:0044784	metaphase/anaphase transition of cell cycle	11	63	0.000333246
GO:0009617	response to bacterium	35	481	0.000345184
GO:1902895	positive regulation of pri-miRNA transcription by RNA polymerase II	9	41	0.000348478
GO:0060537	muscle tissue development	28	342	0.000351679
GO:0010243	response to organonitrogen compound	54	903	0.000362852
GO:0048583	regulation of response to stimulus	145	3289	0.000381667
GO:0042325	regulation of phosphorylation	62	1095	0.000384281
GO:0051306	mitotic sister chromatid separation	11	65	0.00041777
GO:0051240	positive regulation of multicellular organismal process	67	1221	0.000427467
GO:0007166	cell surface receptor signaling pathway	108	2284	0.000482105
GO:0045944	positive regulation of transcription by RNA polymerase II	57	986	0.000498149
GO:0044057	regulation of system process	34	472	0.000513782
GO:0035239	tube morphogenesis	47	757	0.000529562
GO:0007169	transmembrane receptor protein tyrosine kinase signaling pathway	38	558	0.000529562
GO:2000026	regulation of multicellular organismal development	64	1159	0.00053716
GO:0048661	positive regulation of smooth muscle cell proliferation	12	82	0.000652384
GO:0019220	regulation of phosphate metabolic process	66	1217	0.000652384
GO:0051174	regulation of phosphorus metabolic process	66	1217	0.000652384
GO:0033045	regulation of sister chromatid segregation	11	69	0.000652384
GO:1905818	regulation of chromosome separation	11	69	0.000652384
GO:1904705	regulation of vascular associated smooth muscle cell proliferation	10	57	0.000658046
GO:0045786	negative regulation of cell cycle	27	341	0.000763333
GO:0072359	circulatory system development	56	982	0.000763333
GO:1990874	vascular associated smooth muscle cell proliferation	10	58	0.000763333
GO:0048513	animal organ development	128	2869	0.000817857
GO:0010604	positive regulation of macromolecule metabolic process	130	2928	0.000861828
GO:0051338	regulation of transferase activity	48	799	0.000861828
GO:0071495	cellular response to endogenous stimulus	62	1135	0.000894531
GO:0008219	cell death	89	1821	0.000894531
GO:0043549	regulation of kinase activity	43	687	0.000894531
GO:0007275	multicellular organism development	179	4346	0.00094433
GO:0048545	response to steroid hormone	24	289	0.000983081
GO:1901698	response to nitrogen compound	55	969	0.000983081
GO:0065007	biological regulation	357	10039	0.0010203
GO:1902850	microtubule cytoskeleton organization involved in mitosis	16	148	0.0010203
GO:0014888	striated muscle adaptation	8	38	0.00111165
GO:0014074	response to purine-containing compound	15	133	0.00111165
GO:0050794	regulation of cellular process	328	9058	0.0011342
GO:0009888	tissue development	79	1576	0.0011342
GO:0007088	regulation of mitotic nuclear division	13	103	0.0011342
GO:0022414	reproductive process	64	1198	0.0011771
GO:0000003	reproduction	64	1201	0.00121921
GO:0006952	defense response	66	1252	0.00126055
GO:0090257	regulation of muscle system process	19	203	0.00128941
GO:0010564	regulation of cell cycle process	37	567	0.00128941
GO:0009893	positive regulation of metabolic process	138	3191	0.00131726
GO:1901652	response to peptide	31	439	0.00131726
GO:0006468	protein phosphorylation	71	1384	0.00139391
GO:1901654	response to ketone	17	170	0.00139391
GO:0043067	regulation of programmed cell death	66	1261	0.0014806
GO:0044772	mitotic cell cycle phase transition	28	380	0.00151688
GO:0051304	chromosome separation	12	92	0.0015395
GO:0001525	angiogenesis	32	465	0.0015395
GO:0007346	regulation of mitotic cell cycle	29	403	0.00162208
GO:0010942	positive regulation of cell death	35	532	0.00165599
GO:0043409	negative regulation of MAPK cascade	16	157	0.0017832
GO:0030154	cell differentiation	145	3418	0.00186179
GO:0009892	negative regulation of metabolic process	115	2578	0.00196797
GO:0061614	pri-miRNA transcription by RNA polymerase II	9	54	0.00196797
GO:1902893	regulation of pri-miRNA transcription by RNA polymerase II	9	54	0.00196797
GO:0010562	positive regulation of phosphorus metabolic process	45	765	0.00196797
GO:0045937	positive regulation of phosphate metabolic process	45	765	0.00196797
GO:0007051	spindle organization	18	194	0.00199709
GO:0006954	inflammatory response	39	632	0.00229
GO:0009636	response to toxic substance	19	215	0.00235992
GO:0051172	negative regulation of nitrogen compound metabolic process	94	2019	0.00242879
GO:0002237	response to molecule of bacterial origin	23	293	0.00258271
GO:0045667	regulation of osteoblast differentiation	13	114	0.0026916
GO:0010035	response to inorganic substance	33	504	0.00275648
GO:0048731	system development	165	4034	0.0028204
GO:1901990	regulation of mitotic cell cycle phase transition	21	257	0.00292518
GO:0010605	negative regulation of macromolecule metabolic process	107	2386	0.00294547
GO:0010648	negative regulation of cell communication	61	1171	0.00296547
GO:0071396	cellular response to lipid	32	485	0.00298177
GO:0043434	response to peptide hormone	26	358	0.00298177
GO:0044770	cell cycle phase transition	31	464	0.00298177
GO:0048869	cellular developmental process	146	3489	0.00298177
GO:0023057	negative regulation of signaling	61	1173	0.00298177
GO:0045859	regulation of protein kinase activity	36	575	0.00300069
GO:0006270	DNA replication initiation	7	34	0.00303776
GO:1904707	positive regulation of vascular associated smooth muscle cell proliferation	7	34	0.00303776
GO:0035556	intracellular signal transduction	106	2365	0.00309459
GO:0032496	response to lipopolysaccharide	22	279	0.00311225
GO:0048856	anatomical structure development	191	4824	0.00324417
GO:1901655	cellular response to ketone	11	87	0.00338295
GO:0051173	positive regulation of nitrogen compound metabolic process	114	2594	0.00338295
GO:0003008	system process	76	1566	0.00338295
GO:0009605	response to external stimulus	99	2181	0.00338295
GO:0060548	negative regulation of cell death	47	838	0.00350887
GO:0009968	negative regulation of signal transduction	57	1083	0.00352308
GO:0042981	regulation of apoptotic process	63	1235	0.0035559
GO:0098754	detoxification	13	119	0.0035559
GO:0071385	cellular response to glucocorticoid stimulus	8	47	0.0035559
GO:0050793	regulation of developmental process	95	2078	0.0035559
GO:0140013	meiotic nuclear division	15	153	0.0035559
GO:0012501	programmed cell death	80	1679	0.00366134
GO:0043502	regulation of muscle adaptation	10	74	0.00366134
GO:0010273	detoxification of copper ion	4	9	0.00366134
GO:1990169	stress response to copper ion	4	9	0.00366134
GO:0006959	humoral immune response	15	154	0.00366134
GO:0007417	central nervous system development	48	868	0.00366134
GO:0070848	response to growth factor	37	609	0.00366134
GO:0031324	negative regulation of cellular metabolic process	98	2166	0.00366134
GO:0014706	striated muscle tissue development	24	326	0.00366134
GO:0002376	immune system process	95	2085	0.00366134
GO:0032502	developmental process	206	5301	0.00366134
GO:0002526	acute inflammatory response	11	90	0.0039711
GO:0007052	mitotic spindle organization	13	122	0.00418118
GO:1901991	negative regulation of mitotic cell cycle phase transition	15	156	0.00418118
GO:0006915	apoptotic process	78	1636	0.00418118
GO:0001775	cell activation	48	874	0.00418118
GO:0014897	striated muscle hypertrophy	10	76	0.00418118
GO:0045321	leukocyte activation	43	755	0.00440385
GO:0071345	cellular response to cytokine stimulus	40	685	0.00440385
GO:0000076	DNA replication checkpoint signaling	5	17	0.00440385
GO:0034097	response to cytokine	44	780	0.00440385
GO:0045132	meiotic chromosome segregation	10	77	0.00461694
GO:0043408	regulation of MAPK cascade	35	572	0.00461694
GO:0031399	regulation of protein modification process	66	1331	0.00461694
GO:0045934	negative regulation of nucleobase-containing compound metabolic process	64	1280	0.00461694
GO:0051276	chromosome organization	44	784	0.00482105
GO:0001934	positive regulation of protein phosphorylation	37	620	0.00482105
GO:0051783	regulation of nuclear division	13	125	0.00482105
GO:0048522	positive regulation of cellular process	189	4815	0.00482105
GO:0014896	muscle hypertrophy	10	78	0.00509555
GO:0031325	positive regulation of cellular metabolic process	119	2778	0.00536719
GO:0051303	establishment of chromosome localization	10	79	0.00552157
GO:0071241	cellular response to inorganic substance	17	198	0.00552157
GO:0050673	epithelial cell proliferation	25	358	0.00552157
GO:0051382	kinetochore assembly	5	18	0.00552157
GO:0051321	meiotic cell cycle	18	217	0.00552157
GO:1901987	regulation of cell cycle phase transition	24	338	0.00578283
GO:0071384	cellular response to corticosteroid stimulus	8	52	0.00601125
GO:0042327	positive regulation of phosphorylation	40	699	0.00601125
GO:0120254	olefinic compound metabolic process	13	129	0.00626617
GO:0045841	negative regulation of mitotic metaphase/anaphase transition	7	40	0.00645466
GO:0050000	chromosome localization	10	81	0.00645466
GO:0043086	negative regulation of catalytic activity	38	655	0.00645466
GO:0016310	phosphorylation	77	1641	0.00670244
GO:0051310	metaphase plate congression	9	67	0.00678318
GO:0048646	anatomical structure formation involved in morphogenesis	51	972	0.00678318
GO:0043069	negative regulation of programmed cell death	42	752	0.00678318
GO:0045893	positive regulation of transcription, DNA-templated	66	1354	0.00678318
GO:1903508	positive regulation of nucleic acid-templated transcription	66	1354	0.00678318
GO:0051591	response to cAMP	10	82	0.00678318
GO:1902680	positive regulation of RNA biosynthetic process	66	1356	0.00698826
GO:0051241	negative regulation of multicellular organismal process	46	851	0.00698826
GO:1902100	negative regulation of metaphase/anaphase transition of cell cycle	7	41	0.00718953
GO:0014745	negative regulation of muscle adaptation	4	11	0.00718953
GO:0007517	muscle organ development	21	285	0.00795139
GO:0043066	negative regulation of apoptotic process	41	736	0.00803054
GO:1903046	meiotic cell cycle process	15	169	0.00803054
GO:0033046	negative regulation of sister chromatid segregation	7	42	0.00803054
GO:0033048	negative regulation of mitotic sister chromatid segregation	7	42	0.00803054
GO:2000816	negative regulation of mitotic sister chromatid separation	7	42	0.00803054
GO:0080134	regulation of response to stress	57	1134	0.00814222
GO:0010646	regulation of cell communication	121	2873	0.00814222
GO:0044342	type B pancreatic cell proliferation	5	20	0.00814222
GO:0071280	cellular response to copper ion	5	20	0.00814222
GO:0009607	response to biotic stimulus	56	1110	0.00832269
GO:0044092	negative regulation of molecular function	50	959	0.00832269
GO:0045930	negative regulation of mitotic cell cycle	17	208	0.00846304
GO:0032963	collagen metabolic process	10	85	0.00846304
GO:2001251	negative regulation of chromosome organization	10	85	0.00846304
GO:0071248	cellular response to metal ion	15	171	0.00867424
GO:0046683	response to organophosphorus	12	118	0.00877021
GO:0051985	negative regulation of chromosome segregation	7	43	0.00877021
GO:0055078	sodium ion homeostasis	7	43	0.00877021
GO:1905819	negative regulation of chromosome separation	7	43	0.00877021
GO:0007519	skeletal muscle tissue development	13	136	0.00921822
GO:0023051	regulation of signaling	121	2887	0.00942089
GO:0051255	spindle midzone assembly	4	12	0.00954167
GO:0061687	detoxification of inorganic compound	4	12	0.00954167
GO:0097501	stress response to metal ion	4	12	0.00954167
GO:0045595	regulation of cell differentiation	63	1300	0.00958061
GO:0001816	cytokine production	36	627	0.00958061
GO:0003299	muscle hypertrophy in response to stress	5	21	0.00958061
GO:0014887	cardiac muscle adaptation	5	21	0.00958061
GO:0014898	cardiac muscle hypertrophy in response to stress	5	21	0.00958061
GO:1902532	negative regulation of intracellular signal transduction	29	466	0.00977439
GO:0071276	cellular response to cadmium ion	6	32	0.0101984
GO:0042063	gliogenesis	19	253	0.0103464
GO:0070301	cellular response to hydrogen peroxide	10	88	0.0103464
GO:0000122	negative regulation of transcription by RNA polymerase II	43	800	0.0106776
GO:0043207	response to external biotic stimulus	54	1075	0.0106776
GO:0051707	response to other organism	54	1075	0.0106776
GO:0071363	cellular response to growth factor stimulus	34	585	0.0108189
GO:0019221	cytokine-mediated signaling pathway	25	381	0.0108189
GO:0033047	regulation of mitotic sister chromatid segregation	7	45	0.010958
GO:0051171	regulation of nitrogen compound metabolic process	183	4725	0.010958
GO:0001503	ossification	24	361	0.0113626
GO:0008015	blood circulation	27	427	0.0113626
GO:0071354	cellular response to interleukin-6	6	33	0.0113626
GO:0009966	regulation of signal transduction	108	2539	0.0113626
GO:0044321	response to leptin	5	22	0.0113626
GO:0003300	cardiac muscle hypertrophy	9	74	0.0113626
GO:0071407	cellular response to organic cyclic compound	30	496	0.0117102
GO:0000079	regulation of cyclin-dependent protein serine/threonine kinase activity	10	90	0.0117102
GO:0090068	positive regulation of cell cycle process	16	198	0.0122219
GO:0051254	positive regulation of RNA metabolic process	69	1475	0.0122219
GO:0045669	positive regulation of osteoblast differentiation	8	60	0.0122219
GO:0030198	extracellular matrix organization	20	279	0.0123899
GO:0043062	extracellular structure organization	20	280	0.0129343
GO:0045429	positive regulation of nitric oxide biosynthetic process	6	34	0.0129343
GO:0045229	external encapsulating structure organization	20	281	0.0135203
GO:0003205	cardiac chamber development	13	144	0.0136811
GO:0000165	MAPK cascade	37	667	0.0138407
GO:0080090	regulation of primary metabolic process	187	4873	0.0139482
GO:0072593	reactive oxygen species metabolic process	16	201	0.0139482
GO:1901988	negative regulation of cell cycle phase transition	17	221	0.0141051
GO:0008285	negative regulation of cell population proliferation	35	621	0.0142608
GO:0051246	regulation of protein metabolic process	96	2223	0.0144155
GO:0044706	multi-multicellular organism process	15	183	0.014617
GO:0008608	attachment of spindle microtubules to kinetochore	6	35	0.014617
GO:0071548	response to dexamethasone	6	35	0.014617
GO:1904407	positive regulation of nitric oxide metabolic process	6	35	0.014617
GO:0001655	urogenital system development	21	305	0.0147157
GO:0045839	negative regulation of mitotic nuclear division	7	48	0.0147157
GO:0002520	immune system development	43	818	0.0148129
GO:0045444	fat cell differentiation	16	203	0.0148129
GO:0060538	skeletal muscle organ development	13	146	0.0149608
GO:1904029	regulation of cyclin-dependent protein kinase activity	10	94	0.0153064
GO:0032870	cellular response to hormone stimulus	30	508	0.0155957
GO:0009611	response to wounding	29	485	0.0155957
GO:0042744	hydrogen peroxide catabolic process	5	24	0.0157388
GO:0009890	negative regulation of biosynthetic process	65	1388	0.015881
GO:0003013	circulatory system process	30	509	0.0159136
GO:0031328	positive regulation of cellular biosynthetic process	75	1656	0.0159136
GO:0038066	p38MAPK cascade	7	49	0.0159136
GO:0003018	vascular process in circulatory system	17	225	0.0160532
GO:0051094	positive regulation of developmental process	54	1102	0.0161376
GO:0070741	response to interleukin-6	6	36	0.0161376
GO:0010628	positive regulation of gene expression	48	949	0.0162751
GO:0009891	positive regulation of biosynthetic process	76	1686	0.0164117
GO:0045597	positive regulation of cell differentiation	39	728	0.0174983
GO:0045582	positive regulation of T cell differentiation	9	80	0.01763
GO:0045787	positive regulation of cell cycle	19	269	0.0179497
GO:0006953	acute-phase response	6	37	0.0182325
GO:0060128	corticotropin hormone secreting cell differentiation	2	2	0.0182325
GO:0070946	neutrophil-mediated killing of gram-positive bacterium	2	2	0.0182325
GO:0098758	response to interleukin-8	2	2	0.0182325
GO:0098759	cellular response to interleukin-8	2	2	0.0182325
GO:1990654	sebum secreting cell proliferation	2	2	0.0182325
GO:2000098	negative regulation of smooth muscle cell-matrix adhesion	2	2	0.0182325
GO:0007135	meiosis II	3	7	0.0182325
GO:0045144	meiotic sister chromatid segregation	3	7	0.0182325
GO:0051177	meiotic sister chromatid cohesion	3	7	0.0182325
GO:0061983	meiosis II cell cycle process	3	7	0.0182325
GO:0051782	negative regulation of cell division	4	15	0.0185381
GO:0006357	regulation of transcription by RNA polymerase II	91	2109	0.0186606
GO:0033674	positive regulation of kinase activity	26	425	0.0189629
GO:0006260	DNA replication	18	251	0.0193824
GO:2000145	regulation of cell motility	44	859	0.0193824
GO:0016477	cell migration	60	1272	0.0196797
GO:0006979	response to oxidative stress	25	404	0.0199054
GO:1903522	regulation of blood circulation	16	211	0.0199054
GO:0007094	mitotic spindle assembly checkpoint signaling	6	38	0.0199054
GO:0071173	spindle assembly checkpoint signaling	6	38	0.0199054
GO:0071174	mitotic spindle checkpoint signaling	6	38	0.0199054
GO:0001817	regulation of cytokine production	34	615	0.0200199
GO:0030217	T cell differentiation	17	232	0.0203089
GO:0072001	renal system development	19	274	0.0204094
GO:0014743	regulation of muscle hypertrophy	7	52	0.0204094
GO:0045428	regulation of nitric oxide biosynthetic process	7	52	0.0204094
GO:0048008	platelet-derived growth factor receptor signaling pathway	7	52	0.0204094
GO:0002521	leukocyte differentiation	28	475	0.0208652
GO:0030334	regulation of cell migration	42	814	0.0209745
GO:0043068	positive regulation of programmed cell death	28	476	0.0212545
GO:0050790	regulation of catalytic activity	91	2125	0.0221503
GO:0031577	spindle checkpoint signaling	6	39	0.0221503
GO:0060255	regulation of macromolecule metabolic process	196	5209	0.0221886
GO:0030900	forebrain development	20	298	0.0221886
GO:0006940	regulation of smooth muscle contraction	7	53	0.0222639
GO:0007080	mitotic metaphase plate congression	7	53	0.0222639
GO:0051093	negative regulation of developmental process	39	743	0.0222639
GO:0001818	negative regulation of cytokine production	17	235	0.0222639
GO:0019731	antibacterial humoral response	5	27	0.0234658
GO:0071549	cellular response to dexamethasone stimulus	5	27	0.0234658
GO:0050727	regulation of inflammatory response	20	300	0.0235638
GO:0034614	cellular response to reactive oxygen species	12	138	0.0239921
GO:0051347	positive regulation of transferase activity	29	505	0.0242086
GO:0007178	transmembrane receptor protein serine/threonine kinase signaling pathway	20	301	0.0242086
GO:0051784	negative regulation of nuclear division	7	54	0.0242086
GO:0080164	regulation of nitric oxide metabolic process	7	54	0.0242086
GO:0030261	chromosome condensation	6	40	0.0243027
GO:0010948	negative regulation of cell cycle process	18	259	0.0248842
GO:0051256	mitotic spindle midzone assembly	3	8	0.0252288
GO:0051918	negative regulation of fibrinolysis	3	8	0.0252288
GO:0002065	columnar/cuboidal epithelial cell differentiation	8	70	0.0256583
GO:0060395	SMAD protein signal transduction	8	70	0.0256583
GO:0045860	positive regulation of protein kinase activity	22	347	0.0256583
GO:0019222	regulation of metabolic process	210	5659	0.0257465
GO:0000910	cytokinesis	13	159	0.0258497
GO:1902107	positive regulation of leukocyte differentiation	12	140	0.0258497
GO:1903708	positive regulation of hemopoiesis	12	140	0.0258497
GO:0007076	mitotic chromosome condensation	4	17	0.0266644
GO:0044320	cellular response to leptin stimulus	4	17	0.0266644
GO:0060575	intestinal epithelial cell differentiation	4	17	0.0266644
GO:0071294	cellular response to zinc ion	4	17	0.0266644
GO:0000281	mitotic cytokinesis	8	71	0.0273736
GO:0030097	hemopoiesis	38	730	0.027767
GO:0050678	regulation of epithelial cell proliferation	20	306	0.0279268
GO:0050867	positive regulation of cell activation	20	306	0.0279268
GO:0070542	response to fatty acid	7	56	0.0284703
GO:0007623	circadian rhythm	14	181	0.028625
GO:0030098	lymphocyte differentiation	21	329	0.028625
GO:0010557	positive regulation of macromolecule biosynthetic process	70	1570	0.028625
GO:0051247	positive regulation of protein metabolic process	60	1301	0.028625
GO:0071417	cellular response to organonitrogen compound	30	537	0.0287013
GO:0048584	positive regulation of response to stimulus	77	1762	0.0287773
GO:1904892	regulation of receptor signaling pathway via STAT	8	72	0.0291565
GO:0014009	glial cell proliferation	6	42	0.0292276
GO:0030195	negative regulation of blood coagulation	6	42	0.0292276
GO:1900744	regulation of p38MAPK cascade	6	42	0.0292276
GO:0001649	osteoblast differentiation	15	202	0.0293012
GO:0051385	response to mineralocorticoid	5	29	0.0293743
GO:0001822	kidney development	18	265	0.0294471
GO:0003014	renal system process	9	89	0.0296686
GO:1903131	mononuclear cell differentiation	23	376	0.0300231
GO:0040012	regulation of locomotion	44	887	0.0300231
GO:0031327	negative regulation of cellular biosynthetic process	62	1359	0.0300231
GO:0071222	cellular response to lipopolysaccharide	13	163	0.0300231
GO:0030199	collagen fibril organization	7	57	0.0300231
GO:2000146	negative regulation of cell motility	18	266	0.0302397
GO:0055017	cardiac muscle tissue growth	8	73	0.0307481
GO:0060563	neuroepithelial cell differentiation	4	18	0.0311078
GO:0033044	regulation of chromosome organization	14	184	0.0316113
GO:0030514	negative regulation of BMP signaling pathway	6	43	0.031661
GO:0060976	coronary vasculature development	6	43	0.031661
GO:1900047	negative regulation of hemostasis	6	43	0.031661
GO:0032268	regulation of cellular protein metabolic process	88	2078	0.0318696
GO:0003206	cardiac chamber morphogenesis	10	108	0.0319334
GO:0071900	regulation of protein serine/threonine kinase activity	21	334	0.0321404
GO:0048534	hematopoietic or lymphoid organ development	39	765	0.0322031
GO:0006366	transcription by RNA polymerase II	92	2192	0.0322656
GO:0032101	regulation of response to external stimulus	40	791	0.032371
GO:0000022	mitotic spindle elongation	3	9	0.032371
GO:0002357	defense response to tumor cell	3	9	0.032371
GO:0051231	spindle elongation	3	9	0.032371
GO:0045923	positive regulation of fatty acid metabolic process	5	30	0.0324323
GO:0051248	negative regulation of protein metabolic process	45	919	0.0325539
GO:0007093	mitotic cell cycle checkpoint signaling	11	127	0.0325539
GO:0003231	cardiac ventricle development	10	109	0.0331742
GO:0048870	cell motility	64	1423	0.0337092
GO:0051674	localization of cell	64	1423	0.0337092
GO:0006261	DNA-dependent DNA replication	12	147	0.0342391
GO:0002684	positive regulation of immune system process	37	719	0.0342391
GO:0019730	antimicrobial humoral response	7	59	0.034488
GO:0030193	regulation of blood coagulation	7	59	0.034488
GO:0000075	cell cycle checkpoint signaling	13	167	0.0347344
GO:0007610	behavior	27	476	0.0347344
GO:0040013	negative regulation of locomotion	19	293	0.0347883
GO:0061061	muscle structure development	30	548	0.0348419
GO:0031401	positive regulation of protein modification process	42	848	0.0357131
GO:0045980	negative regulation of nucleotide metabolic process	4	19	0.0357643
GO:0045621	positive regulation of lymphocyte differentiation	9	93	0.0364935
GO:0035150	regulation of tube size	10	111	0.0365053
GO:0035296	regulation of tube diameter	10	111	0.0365053
GO:0097746	blood vessel diameter maintenance	10	111	0.0365053
GO:0050819	negative regulation of coagulation	6	45	0.0373603
GO:2000113	negative regulation of cellular macromolecule biosynthetic process	59	1297	0.0374069
GO:0002682	regulation of immune system process	54	1164	0.0375453
GO:1901653	cellular response to peptide	20	318	0.0375453
GO:1902679	negative regulation of RNA biosynthetic process	51	1085	0.0375453
GO:0051271	negative regulation of cellular component movement	18	274	0.0375911
GO:0030336	negative regulation of cell migration	17	253	0.0379508
GO:0060322	head development	35	676	0.0379508
GO:0014826	vein smooth muscle contraction	2	3	0.0379508
GO:0030185	nitric oxide transport	2	3	0.0379508
GO:0032875	regulation of DNA endoreduplication	2	3	0.0379508
GO:0038172	interleukin-33-mediated signaling pathway	2	3	0.0379508
GO:0051754	meiotic sister chromatid cohesion, centromeric	2	3	0.0379508
GO:0060129	thyroid-stimulating hormone-secreting cell differentiation	2	3	0.0379508
GO:0071409	cellular response to cycloheximide	2	3	0.0379508
GO:0090360	platelet-derived growth factor production	2	3	0.0379508
GO:0090361	regulation of platelet-derived growth factor production	2	3	0.0379508
GO:1900046	regulation of hemostasis	7	61	0.0390282
GO:0002696	positive regulation of leukocyte activation	19	298	0.0394474
GO:0034405	response to fluid shear stress	5	32	0.0394474
GO:0046688	response to copper ion	5	32	0.0394474
GO:0040007	growth	41	830	0.0394474
GO:0071219	cellular response to molecule of bacterial origin	13	171	0.0397427
GO:0001865	NK T cell differentiation	3	10	0.0404415
GO:0019373	epoxygenase P450 pathway	3	10	0.0404415
GO:0033314	mitotic DNA replication checkpoint signaling	3	10	0.0404415
GO:0070601	centromeric sister chromatid cohesion	3	10	0.0404415
GO:0046885	regulation of hormone biosynthetic process	4	20	0.0404415
GO:0010001	glial cell differentiation	14	192	0.0404785
GO:1902531	regulation of intracellular signal transduction	66	1495	0.0405154
GO:0031323	regulation of cellular metabolic process	189	5085	0.0405521
GO:0071453	cellular response to oxygen levels	12	152	0.0407139
GO:0010558	negative regulation of macromolecule biosynthetic process	59	1307	0.041375
GO:0000086	G2/M transition of mitotic cell cycle	11	133	0.0415343
GO:0007596	blood coagulation	14	193	0.0417267
GO:0006875	cellular metal ion homeostasis	27	486	0.0417267
GO:0009653	anatomical structure morphogenesis	95	2308	0.042256
GO:0043065	positive regulation of apoptotic process	26	463	0.0425391
GO:0030510	regulation of BMP signaling pathway	8	79	0.0425391
GO:0032873	negative regulation of stress-activated MAPK cascade	6	47	0.0425391
GO:0046850	regulation of bone remodeling	6	47	0.0425391
GO:0070303	negative regulation of stress-activated protein kinase signaling cascade	6	47	0.0425391
GO:0090092	regulation of transmembrane receptor protein serine/threonine kinase signaling pathway	15	215	0.0431202
GO:0010573	vascular endothelial growth factor production	5	33	0.0431202
GO:1903524	positive regulation of blood circulation	5	33	0.0431202
GO:0050818	regulation of coagulation	7	63	0.0441226
GO:0050817	coagulation	14	195	0.0447569
GO:1901699	cellular response to nitrogen compound	31	587	0.0450254
GO:1903035	negative regulation of response to wounding	8	80	0.0450512
GO:0030194	positive regulation of blood coagulation	4	21	0.0462312
GO:1900048	positive regulation of hemostasis	4	21	0.0462312
GO:0050878	regulation of body fluid levels	20	327	0.0462312
GO:0019369	arachidonic acid metabolic process	6	48	0.0462312
GO:0042060	wound healing	22	373	0.0463737
GO:0006928	movement of cell or subcellular component	77	1811	0.0465156
GO:0071772	response to BMP	11	136	0.0469165
GO:0071773	cellular response to BMP stimulus	11	136	0.0469165
GO:0061045	negative regulation of wound healing	7	64	0.0470564
GO:0060419	heart growth	8	81	0.0476689
GO:0006275	regulation of DNA replication	9	99	0.0482973
GO:0046632	alpha-beta T cell differentiation	9	99	0.0482973
GO:0007599	hemostasis	14	198	0.0495072
GO:0044843	cell cycle G1/S phase transition	14	198	0.0495072
GO:0001933	negative regulation of protein phosphorylation	19	307	0.049523
GO:0045892	negative regulation of transcription, DNA-templated	50	1081	0.0496556
GO:0032102	negative regulation of response to external stimulus	20	330	0.0497171
GO:0045604	regulation of epidermal cell differentiation	6	49	0.0497171
GO:0051917	regulation of fibrinolysis	3	11	0.0497171
GO:0061469	regulation of type B pancreatic cell proliferation	3	11	0.0497171
GO:1903507	negative regulation of nucleic acid-templated transcription	50	1083	0.0510045
GO:0051270	regulation of cellular component movement	44	926	0.0517097
GO:0046649	lymphocyte activation	32	620	0.052412
GO:0030574	collagen catabolic process	5	35	0.0527756
GO:0050820	positive regulation of coagulation	4	22	0.0527756
GO:0045935	positive regulation of nucleobase-containing compound metabolic process	70	1629	0.0532425
GO:0062014	negative regulation of small molecule metabolic process	8	83	0.053479
GO:0006809	nitric oxide biosynthetic process	7	66	0.0538287
GO:0010611	regulation of cardiac muscle hypertrophy	6	50	0.0539493
GO:0032355	response to estradiol	10	120	0.0540694
GO:0032270	positive regulation of cellular protein metabolic process	55	1222	0.0547559
GO:2001141	regulation of RNA biosynthetic process	112	2827	0.0554397
GO:0009889	regulation of biosynthetic process	135	3504	0.0565725
GO:0032103	positive regulation of response to external stimulus	21	358	0.0566865
GO:0044419	biological process involved in interspecies interaction between organisms	55	1225	0.0571375
GO:0007568	aging	18	290	0.0575868
GO:0006937	regulation of muscle contraction	11	141	0.0578058
GO:0033554	cellular response to stress	73	1720	0.0578058
GO:0009187	cyclic nucleotide metabolic process	5	36	0.0578058
GO:0010712	regulation of collagen metabolic process	5	36	0.0578058
GO:0097009	energy homeostasis	5	36	0.0578058
GO:0031638	zymogen activation	6	51	0.0580251
GO:0060393	regulation of pathway-restricted SMAD protein phosphorylation	6	51	0.0580251
GO:0048565	digestive tract development	9	103	0.0589078
GO:0090288	negative regulation of cellular response to growth factor stimulus	8	85	0.0595488
GO:0003181	atrioventricular valve morphogenesis	4	23	0.0595488
GO:0034698	response to gonadotropin	4	23	0.0595488
GO:0060706	cell differentiation involved in embryonic placenta development	4	23	0.0595488
GO:0055065	metal ion homeostasis	29	553	0.0595488
GO:0040011	locomotion	67	1558	0.0603033
GO:0048871	multicellular organismal homeostasis	25	456	0.0603033
GO:0031100	animal organ regeneration	7	68	0.0604967
GO:0000212	meiotic spindle organization	3	12	0.0604967
GO:0036302	atrioventricular canal development	3	12	0.0604967
GO:0060707	trophoblast giant cell differentiation	3	12	0.0604967
GO:0051348	negative regulation of transferase activity	16	248	0.0605184
GO:0007079	mitotic chromosome movement towards spindle pole	2	4	0.0605184
GO:0009698	phenylpropanoid metabolic process	2	4	0.0605184
GO:0009804	coumarin metabolic process	2	4	0.0605184
GO:0032222	regulation of synaptic transmission, cholinergic	2	4	0.0605184
GO:0042023	DNA endoreduplication	2	4	0.0605184
GO:0043569	negative regulation of insulin-like growth factor receptor signaling pathway	2	4	0.0605184
GO:0046898	response to cycloheximide	2	4	0.0605184
GO:0060591	chondroblast differentiation	2	4	0.0605184
GO:1903276	regulation of sodium ion export across plasma membrane	2	4	0.0605184
GO:1903278	positive regulation of sodium ion export across plasma membrane	2	4	0.0605184
GO:1904612	response to 2,3,7,8-tetrachlorodibenzodioxine	2	4	0.0605184
GO:2000097	regulation of smooth muscle cell-matrix adhesion	2	4	0.0605184
GO:2000182	regulation of progesterone biosynthetic process	2	4	0.0605184
GO:0065009	regulation of molecular function	107	2696	0.0606176
GO:0032269	negative regulation of cellular protein metabolic process	41	861	0.0608216
GO:0045740	positive regulation of DNA replication	5	37	0.0613318
GO:0045933	positive regulation of muscle contraction	5	37	0.0613318
GO:0002532	production of molecular mediator involved in inflammatory response	7	69	0.0629646
GO:0019219	regulation of nucleobase-containing compound metabolic process	128	3315	0.0629646
GO:0044839	cell cycle G2/M phase transition	11	144	0.0629646
GO:1903034	regulation of response to wounding	11	144	0.0629646
GO:0051253	negative regulation of RNA metabolic process	53	1182	0.063058
GO:0001701	in utero embryonic development	20	342	0.065325
GO:0006355	regulation of transcription, DNA-templated	111	2821	0.0653844
GO:0014741	negative regulation of muscle hypertrophy	4	24	0.0653844
GO:1902042	negative regulation of extrinsic apoptotic signaling pathway via death domain receptors	4	24	0.0653844
GO:1903506	regulation of nucleic acid-templated transcription	111	2822	0.0658838
GO:0045765	regulation of angiogenesis	16	252	0.0670995
GO:0007188	adenylate cyclase-modulating G protein-coupled receptor signaling pathway	12	166	0.0671843
GO:0002673	regulation of acute inflammatory response	5	38	0.0672688
GO:0031326	regulation of cellular biosynthetic process	132	3443	0.0680673
GO:0030509	BMP signaling pathway	10	126	0.0681499
GO:0007420	brain development	32	637	0.0683339
GO:0010565	regulation of cellular ketone metabolic process	9	107	0.0692278
GO:0040008	regulation of growth	30	588	0.0700732
GO:0055021	regulation of cardiac muscle tissue growth	6	54	0.0700732
GO:0060389	pathway-restricted SMAD protein phosphorylation	6	54	0.0700732
GO:0046209	nitric oxide metabolic process	7	71	0.0709337
GO:0008217	regulation of blood pressure	11	147	0.0709337
GO:0034616	response to laminar fluid shear stress	3	13	0.070938
GO:0043951	negative regulation of cAMP-mediated signaling	3	13	0.070938
GO:0046321	positive regulation of fatty acid oxidation	3	13	0.070938
GO:0060576	intestinal epithelial cell development	3	13	0.070938
GO:0042326	negative regulation of phosphorylation	20	346	0.0712134
GO:0050679	positive regulation of epithelial cell proliferation	12	168	0.071687
GO:0006936	muscle contraction	18	300	0.0717111
GO:0007127	meiosis I	9	108	0.0717111
GO:0002250	adaptive immune response	21	370	0.0717111
GO:0071375	cellular response to peptide hormone stimulus	16	255	0.0721805
GO:0003171	atrioventricular valve development	4	25	0.0725954
GO:0071459	protein localization to chromosome, centromeric region	4	25	0.0725954
GO:1904752	regulation of vascular associated smooth muscle cell migration	4	25	0.0725954
GO:0045580	regulation of T cell differentiation	10	128	0.0731582
GO:0048511	rhythmic process	16	256	0.0737458
GO:1901342	regulation of vasculature development	16	256	0.0737458
GO:0045682	regulation of epidermis development	6	55	0.0737458
GO:0070192	chromosome organization involved in meiotic cell cycle	6	55	0.0737458
GO:0007422	peripheral nervous system development	7	72	0.0737458
GO:2001057	reactive nitrogen species metabolic process	7	72	0.0737458
GO:0010389	regulation of G2/M transition of mitotic cell cycle	8	90	0.0737458
GO:0051302	regulation of cell division	11	149	0.0753646
GO:0071456	cellular response to hypoxia	10	129	0.076011
GO:0008016	regulation of heart contraction	12	170	0.0760759
GO:0052548	regulation of endopeptidase activity	20	350	0.0776827
GO:0055123	digestive system development	9	110	0.0782256
GO:0032964	collagen biosynthetic process	5	40	0.0784076
GO:0044786	cell cycle DNA replication	5	40	0.0784076
GO:0045124	regulation of bone resorption	5	40	0.0784076
GO:2000112	regulation of cellular macromolecule biosynthetic process	126	3286	0.0784679
GO:0042509	regulation of tyrosine phosphorylation of STAT protein	6	56	0.079005
GO:0055080	cation homeostasis	31	622	0.0804929
GO:0070482	response to oxygen levels	18	305	0.0807956
GO:1904738	vascular associated smooth muscle cell migration	4	26	0.0807956
GO:0050729	positive regulation of inflammatory response	9	111	0.0816097
GO:0003279	cardiac septum development	8	92	0.0817587
GO:0001892	embryonic placenta development	7	74	0.0827361
GO:0009214	cyclic nucleotide catabolic process	3	14	0.0827361
GO:0031650	regulation of heat generation	3	14	0.0827361
GO:0042448	progesterone metabolic process	3	14	0.0827361
GO:0043567	regulation of insulin-like growth factor receptor signaling pathway	3	14	0.0827361
GO:0051447	negative regulation of meiotic cell cycle	3	14	0.0827361
GO:0097305	response to alcohol	14	216	0.0834428
GO:0046686	response to cadmium ion	6	57	0.0841472
GO:0002455	humoral immune response mediated by circulating immunoglobulin	5	41	0.0844809
GO:0060324	face development	5	41	0.0844809
GO:1902041	regulation of extrinsic apoptotic signaling pathway via death domain receptors	5	41	0.0844809
GO:0006939	smooth muscle contraction	8	93	0.084748
GO:0071774	response to fibroblast growth factor	8	93	0.084748
GO:0071216	cellular response to biotic stimulus	13	195	0.084748
GO:0055082	cellular chemical homeostasis	34	703	0.084748
GO:0032430	positive regulation of phospholipase A2 activity	2	5	0.084748
GO:0036018	cellular response to erythropoietin	2	5	0.084748
GO:0042482	positive regulation of odontogenesis	2	5	0.084748
GO:0043435	response to corticotropin-releasing hormone	2	5	0.084748
GO:0046069	cGMP catabolic process	2	5	0.084748
GO:0071376	cellular response to corticotropin-releasing hormone stimulus	2	5	0.084748
GO:0071455	cellular response to hyperoxia	2	5	0.084748
GO:1900454	positive regulation of long-term synaptic depression	2	5	0.084748
GO:1901842	negative regulation of high voltage-gated calcium channel activity	2	5	0.084748
GO:1902949	positive regulation of tau-protein kinase activity	2	5	0.084748
GO:1903976	negative regulation of glial cell migration	2	5	0.084748
GO:2000660	negative regulation of interleukin-1-mediated signaling pathway	2	5	0.084748
GO:0006259	DNA metabolic process	39	834	0.084748
GO:0062012	regulation of small molecule metabolic process	17	285	0.084748
GO:0030003	cellular cation homeostasis	28	551	0.084748
GO:0008207	C21-steroid hormone metabolic process	4	27	0.0872637
GO:0014912	negative regulation of smooth muscle cell migration	4	27	0.0872637
GO:0048009	insulin-like growth factor receptor signaling pathway	4	27	0.0872637
GO:0070498	interleukin-1-mediated signaling pathway	4	27	0.0872637
GO:0007260	tyrosine phosphorylation of STAT protein	6	58	0.0875746
GO:0048608	reproductive structure development	20	357	0.0884204
GO:0032774	RNA biosynthetic process	114	2953	0.0903337
GO:0061982	meiosis I cell cycle process	9	114	0.0905494
GO:0050865	regulation of cell activation	26	505	0.0917422
GO:0002274	myeloid leukocyte activation	13	198	0.0923101
GO:0010556	regulation of macromolecule biosynthetic process	126	3312	0.0937371
GO:0046637	regulation of alpha-beta T cell differentiation	6	59	0.0937371
GO:0008643	carbohydrate transport	10	135	0.0937371
GO:0035637	multicellular organismal signaling	10	135	0.0937371
GO:0019216	regulation of lipid metabolic process	17	289	0.0937371
GO:0000226	microtubule cytoskeleton organization	29	582	0.0937371
GO:0010817	regulation of hormone levels	22	408	0.0937371
GO:0061041	regulation of wound healing	9	115	0.0937371
GO:0030728	ovulation	3	15	0.0937371
GO:0036376	sodium ion export across plasma membrane	3	15	0.0937371
GO:0051315	attachment of mitotic spindle microtubules to kinetochore	3	15	0.0937371
GO:0071371	cellular response to gonadotropin stimulus	3	15	0.0937371
GO:1904754	positive regulation of vascular associated smooth muscle cell migration	3	15	0.0937371
GO:0061458	reproductive system development	20	360	0.0937371
GO:0043279	response to alkaloid	8	96	0.094847
GO:0090100	positive regulation of transmembrane receptor protein serine/threonine kinase signaling pathway	8	96	0.094847
GO:1901989	positive regulation of cell cycle phase transition	8	96	0.094847
GO:1904659	glucose transmembrane transport	8	96	0.094847
GO:0030855	epithelial cell differentiation	26	508	0.094847
GO:0002717	positive regulation of natural killer cell mediated immunity	4	28	0.094847
GO:0014072	response to isoquinoline alkaloid	4	28	0.094847
GO:0032692	negative regulation of interleukin-1 production	4	28	0.094847
GO:0043278	response to morphine	4	28	0.094847
GO:1900745	positive regulation of p38MAPK cascade	4	28	0.094847
GO:0006968	cellular defense response	5	43	0.094847
GO:0000082	G1/S transition of mitotic cell cycle	12	178	0.0949907
GO:0098771	inorganic ion homeostasis	31	635	0.0949907
GO:0003170	heart valve development	6	60	0.0975968
GO:0050830	defense response to Gram-positive bacterium	6	60	0.0975968
GO:0031347	regulation of defense response	26	510	0.09847
GO:0006351	transcription, DNA-templated	113	2938	0.0992559
GO:0046631	alpha-beta T cell activation	10	137	0.0992784
GO:0097659	nucleic acid-templated transcription	113	2939	0.0999764
GO:0042743	hydrogen peroxide metabolic process	5	44	0.10258
GO:0043124	negative regulation of I-kappaB kinase/NF-kappaB signaling	5	44	0.10258
GO:0043085	positive regulation of catalytic activity	45	1009	0.10258
GO:0070371	ERK1 and ERK2 cascade	16	270	0.10258
GO:0048864	stem cell development	7	79	0.1032
GO:0010517	regulation of phospholipase activity	6	61	0.1032
GO:0060411	cardiac septum morphogenesis	6	61	0.1032
GO:0060420	regulation of heart growth	6	61	0.1032
GO:0061640	cytoskeleton-dependent cytokinesis	8	98	0.1032
GO:1902749	regulation of cell cycle G2/M phase transition	8	98	0.1032
GO:1990748	cellular detoxification	8	98	0.1032
GO:0034762	regulation of transmembrane transport	25	488	0.103382
GO:0010574	regulation of vascular endothelial growth factor production	4	29	0.103978
GO:0032872	regulation of stress-activated MAPK cascade	12	181	0.104106
GO:0090287	regulation of cellular response to growth factor stimulus	15	248	0.104106
GO:0021537	telencephalon development	13	203	0.104106
GO:0030324	lung development	11	160	0.105843
GO:0036294	cellular response to decreased oxygen levels	10	139	0.105843
GO:0006700	C21-steroid hormone biosynthetic process	3	16	0.105843
GO:0010566	regulation of ketone biosynthetic process	3	16	0.105843
GO:0031000	response to caffeine	3	16	0.105843
GO:0051412	response to corticosterone	3	16	0.105843
GO:1902170	cellular response to reactive nitrogen species	3	16	0.105843
GO:0006873	cellular ion homeostasis	28	566	0.106926
GO:0043269	regulation of ion transport	28	566	0.106926
GO:0008645	hexose transmembrane transport	8	99	0.106937
GO:0032465	regulation of cytokinesis	7	80	0.10711
GO:0065008	regulation of biological quality	123	3246	0.10711
GO:0002040	sprouting angiogenesis	9	119	0.10711
GO:0002534	cytokine production involved in inflammatory response	5	45	0.10711
GO:0043618	regulation of transcription from RNA polymerase II promoter in response to stress	5	45	0.10711
GO:0046638	positive regulation of alpha-beta T cell differentiation	5	45	0.10711
GO:1900015	regulation of cytokine production involved in inflammatory response	5	45	0.10711
GO:0034654	nucleobase-containing compound biosynthetic process	125	3307	0.10711
GO:0002443	leukocyte mediated immunity	18	320	0.10711
GO:0022409	positive regulation of cell-cell adhesion	15	250	0.10711
GO:0001935	endothelial cell proliferation	10	140	0.10711
GO:0003278	apoptotic process involved in heart morphogenesis	2	6	0.10711
GO:0006701	progesterone biosynthetic process	2	6	0.10711
GO:0010616	negative regulation of cardiac muscle adaptation	2	6	0.10711
GO:0010757	negative regulation of plasminogen activation	2	6	0.10711
GO:0019530	taurine metabolic process	2	6	0.10711
GO:0019694	alkanesulfonate metabolic process	2	6	0.10711
GO:0021984	adenohypophysis development	2	6	0.10711
GO:0031547	brain-derived neurotrophic factor receptor signaling pathway	2	6	0.10711
GO:0036015	response to interleukin-3	2	6	0.10711
GO:0036016	cellular response to interleukin-3	2	6	0.10711
GO:0036017	response to erythropoietin	2	6	0.10711
GO:0036438	maintenance of lens transparency	2	6	0.10711
GO:0051136	regulation of NK T cell differentiation	2	6	0.10711
GO:0060136	embryonic process involved in female pregnancy	2	6	0.10711
GO:0061101	neuroendocrine cell differentiation	2	6	0.10711
GO:0061302	smooth muscle cell-matrix adhesion	2	6	0.10711
GO:0070427	nucleotide-binding oligomerization domain containing 1 signaling pathway	2	6	0.10711
GO:1903243	negative regulation of cardiac muscle hypertrophy in response to stress	2	6	0.10711
GO:1904798	positive regulation of core promoter binding	2	6	0.10711
GO:2001015	negative regulation of skeletal muscle cell differentiation	2	6	0.10711
GO:2001186	negative regulation of CD8-positive, alpha-beta T cell activation	2	6	0.10711
GO:0002694	regulation of leukocyte activation	24	468	0.108652
GO:0007565	female pregnancy	11	162	0.108652
GO:0097306	cellular response to alcohol	7	81	0.108652
GO:0001990	regulation of systemic arterial blood pressure by hormone	4	30	0.108652
GO:0006882	cellular zinc ion homeostasis	4	30	0.108652
GO:0006958	complement activation, classical pathway	4	30	0.108652
GO:0046320	regulation of fatty acid oxidation	4	30	0.108652
GO:0055023	positive regulation of cardiac muscle tissue growth	4	30	0.108652
GO:0060541	respiratory system development	12	184	0.108975
GO:0070302	regulation of stress-activated protein kinase signaling cascade	12	184	0.108975
GO:0031349	positive regulation of defense response	14	229	0.110055
GO:0003281	ventricular septum development	6	63	0.11029
GO:0045936	negative regulation of phosphate metabolic process	21	395	0.110372
GO:0060038	cardiac muscle cell proliferation	5	46	0.111676
GO:0015749	monosaccharide transmembrane transport	8	101	0.111988
GO:0034754	cellular hormone metabolic process	8	101	0.111988
GO:0046890	regulation of lipid biosynthetic process	10	142	0.112526
GO:0010563	negative regulation of phosphorus metabolic process	21	396	0.112526
GO:0019438	aromatic compound biosynthetic process	127	3378	0.113287
GO:0001501	skeletal system development	23	446	0.113818
GO:0010468	regulation of gene expression	148	4010	0.114954
GO:0030323	respiratory tube development	11	164	0.11518
GO:0031649	heat generation	3	17	0.11555
GO:0033762	response to glucagon	3	17	0.11555
GO:0055093	response to hyperoxia	3	17	0.11555
GO:0030856	regulation of epithelial cell differentiation	9	122	0.11555
GO:0060326	cell chemotaxis	15	254	0.11555
GO:0010827	regulation of glucose transmembrane transport	6	64	0.115922
GO:0014910	regulation of smooth muscle cell migration	6	64	0.115922
GO:0030278	regulation of ossification	8	102	0.11607
GO:1901362	organic cyclic compound biosynthetic process	131	3502	0.116217
GO:0032965	regulation of collagen biosynthetic process	4	31	0.11747
GO:0045616	regulation of keratinocyte differentiation	4	31	0.11747
GO:0045823	positive regulation of heart contraction	4	31	0.11747
GO:0051154	negative regulation of striated muscle cell differentiation	4	31	0.11747
GO:0042592	homeostatic process	64	1552	0.117898
GO:0010629	negative regulation of gene expression	39	864	0.117898
GO:0032642	regulation of chemokine production	7	83	0.117898
GO:0010718	positive regulation of epithelial to mesenchymal transition	5	47	0.117898
GO:0060429	epithelium development	41	918	0.118336
GO:0001704	formation of primary germ layer	8	103	0.120608
GO:0034219	carbohydrate transmembrane transport	8	103	0.120608
GO:0034103	regulation of tissue remodeling	6	65	0.122133
GO:0052547	regulation of peptidase activity	20	376	0.122133
GO:0001823	mesonephros development	7	84	0.123774
GO:0032602	chemokine production	7	84	0.123774
GO:0046620	regulation of organ growth	7	84	0.123774
GO:0098869	cellular oxidant detoxification	7	84	0.123774
GO:0030595	leukocyte chemotaxis	12	189	0.125439
GO:0097237	cellular response to toxic substance	8	104	0.125935
GO:0032467	positive regulation of cytokinesis	4	32	0.127511
GO:0055069	zinc ion homeostasis	4	32	0.127511
GO:0060428	lung epithelium development	4	32	0.127511
GO:0071398	cellular response to fatty acid	4	32	0.127511
GO:0120178	steroid hormone biosynthetic process	4	32	0.127511
GO:1904031	positive regulation of cyclin-dependent protein kinase activity	4	32	0.127511
GO:0072503	cellular divalent inorganic cation homeostasis	21	403	0.127567
GO:0070373	negative regulation of ERK1 and ERK2 cascade	6	66	0.128416
GO:0071347	cellular response to interleukin-1	7	85	0.129279
GO:0042730	fibrinolysis	3	18	0.129279
GO:0070102	interleukin-6-mediated signaling pathway	3	18	0.129279
GO:1900543	negative regulation of purine nucleotide metabolic process	3	18	0.129279
GO:1903039	positive regulation of leukocyte cell-cell adhesion	13	213	0.130048
GO:0002449	lymphocyte mediated immunity	14	236	0.130244
GO:0097696	receptor signaling pathway via STAT	9	126	0.132391
GO:0018130	heterocycle biosynthetic process	126	3373	0.132391
GO:0036293	response to decreased oxygen levels	16	284	0.132391
GO:0002314	germinal center B cell differentiation	2	7	0.132391
GO:0021940	positive regulation of cerebellar granule cell precursor proliferation	2	7	0.132391
GO:0023041	neuronal signal transduction	2	7	0.132391
GO:0043376	regulation of CD8-positive, alpha-beta T cell differentiation	2	7	0.132391
GO:0043568	positive regulation of insulin-like growth factor receptor signaling pathway	2	7	0.132391
GO:0051305	chromosome movement towards spindle pole	2	7	0.132391
GO:0060452	positive regulation of cardiac muscle contraction	2	7	0.132391
GO:0071499	cellular response to laminar fluid shear stress	2	7	0.132391
GO:0086100	endothelin receptor signaling pathway	2	7	0.132391
GO:0090306	meiotic spindle assembly	2	7	0.132391
GO:1901724	positive regulation of cell proliferation involved in kidney development	2	7	0.132391
GO:1901731	positive regulation of platelet aggregation	2	7	0.132391
GO:1904796	regulation of core promoter binding	2	7	0.132391
GO:0046425	regulation of receptor signaling pathway via JAK-STAT	6	67	0.133304
GO:0001938	positive regulation of endothelial cell proliferation	7	86	0.133304
GO:0060840	artery development	7	86	0.133304
GO:0050870	positive regulation of T cell activation	12	192	0.134188
GO:0065004	protein-DNA complex assembly	10	148	0.134304
GO:0030155	regulation of cell adhesion	31	663	0.135185
GO:1902806	regulation of cell cycle G1/S phase transition	9	127	0.135614
GO:0007616	long-term memory	4	33	0.135614
GO:0097421	liver regeneration	4	33	0.135614
GO:0150076	neuroinflammatory response	4	33	0.135614
GO:1904894	positive regulation of receptor signaling pathway via STAT	4	33	0.135614
GO:0051251	positive regulation of lymphocyte activation	15	262	0.136971
GO:0043281	regulation of cysteine-type endopeptidase activity involved in apoptotic process	12	193	0.137635
GO:0051252	regulation of RNA metabolic process	116	3083	0.138366
GO:0033673	negative regulation of kinase activity	13	216	0.138613
GO:0071901	negative regulation of protein serine/threonine kinase activity	8	107	0.138692
GO:2000278	regulation of DNA biosynthetic process	8	107	0.138692
GO:0042310	vasoconstriction	6	68	0.139739
GO:0001890	placenta development	9	128	0.139739
GO:0045143	homologous chromosome segregation	5	50	0.139739
GO:0051653	spindle localization	5	50	0.139739
GO:0062197	cellular response to chemical stress	17	311	0.140504
GO:0006469	negative regulation of protein kinase activity	12	194	0.140504
GO:0050920	regulation of chemotaxis	12	194	0.140504
GO:2000116	regulation of cysteine-type endopeptidase activity	13	217	0.140504
GO:0002089	lens morphogenesis in camera-type eye	3	19	0.140504
GO:0006883	cellular sodium ion homeostasis	3	19	0.140504
GO:0034501	protein localization to kinetochore	3	19	0.140504
GO:0043501	skeletal muscle adaptation	3	19	0.140504
GO:0060487	lung epithelial cell differentiation	3	19	0.140504
GO:0071498	cellular response to fluid shear stress	3	19	0.140504
GO:0072111	cell proliferation involved in kidney development	3	19	0.140504
GO:0120255	olefinic compound biosynthetic process	3	19	0.140504
GO:1903083	protein localization to condensed chromosome	3	19	0.140504
GO:1903672	positive regulation of sprouting angiogenesis	3	19	0.140504
GO:2001185	regulation of CD8-positive, alpha-beta T cell activation	3	19	0.140504
GO:0042445	hormone metabolic process	11	172	0.140578
GO:0071897	DNA biosynthetic process	11	172	0.140578
GO:0070555	response to interleukin-1	8	108	0.141854
GO:2000045	regulation of G1/S transition of mitotic cell cycle	8	108	0.141854
GO:0045834	positive regulation of lipid metabolic process	9	129	0.142524
GO:0035710	CD4-positive, alpha-beta T cell activation	7	88	0.142524
GO:0048738	cardiac muscle tissue development	12	195	0.142758
GO:0001893	maternal placenta development	4	34	0.143689
GO:0032350	regulation of hormone metabolic process	4	34	0.143689
GO:0040001	establishment of mitotic spindle localization	4	34	0.143689
GO:0060421	positive regulation of heart growth	4	34	0.143689
GO:0010518	positive regulation of phospholipase activity	5	51	0.146136
GO:0043620	regulation of DNA-templated transcription in response to stress	5	51	0.146136
GO:0007548	sex differentiation	13	219	0.147092
GO:0002688	regulation of leukocyte chemotaxis	8	109	0.14712
GO:0044344	cellular response to fibroblast growth factor stimulus	7	89	0.148929
GO:0009612	response to mechanical stimulus	12	197	0.151393
GO:0044093	positive regulation of molecular function	55	1330	0.155299
GO:0002042	cell migration involved in sprouting angiogenesis	5	52	0.156219
GO:0016525	negative regulation of angiogenesis	7	90	0.156219
GO:0046634	regulation of alpha-beta T cell activation	7	90	0.156219
GO:0002053	positive regulation of mesenchymal cell proliferation	3	20	0.156219
GO:0009110	vitamin biosynthetic process	3	20	0.156219
GO:0030431	sleep	3	20	0.156219
GO:0060479	lung cell differentiation	3	20	0.156219
GO:0060713	labyrinthine layer morphogenesis	3	20	0.156219
GO:0072574	hepatocyte proliferation	3	20	0.156219
GO:0072575	epithelial cell proliferation involved in liver morphogenesis	3	20	0.156219
GO:1900016	negative regulation of cytokine production involved in inflammatory response	3	20	0.156219
GO:0042180	cellular ketone metabolic process	11	176	0.157151
GO:0045619	regulation of lymphocyte differentiation	10	154	0.157151
GO:0001781	neutrophil apoptotic process	2	8	0.157151
GO:0006069	ethanol oxidation	2	8	0.157151
GO:0010612	regulation of cardiac muscle adaptation	2	8	0.157151
GO:0032353	negative regulation of hormone biosynthetic process	2	8	0.157151
GO:0032966	negative regulation of collagen biosynthetic process	2	8	0.157151
GO:0033089	positive regulation of T cell differentiation in thymus	2	8	0.157151
GO:0035815	positive regulation of renal sodium excretion	2	8	0.157151
GO:0045605	negative regulation of epidermal cell differentiation	2	8	0.157151
GO:0045683	negative regulation of epidermis development	2	8	0.157151
GO:0046886	positive regulation of hormone biosynthetic process	2	8	0.157151
GO:0060947	cardiac vascular smooth muscle cell differentiation	2	8	0.157151
GO:1903242	regulation of cardiac muscle hypertrophy in response to stress	2	8	0.157151
GO:2000553	positive regulation of T-helper 2 cell cytokine production	2	8	0.157151
GO:2000659	regulation of interleukin-1-mediated signaling pathway	2	8	0.157151
GO:0009791	post-embryonic development	6	71	0.157151
GO:0031400	negative regulation of protein modification process	23	468	0.157931
GO:1902105	regulation of leukocyte differentiation	14	246	0.158773
GO:0050801	ion homeostasis	31	677	0.159233
GO:0006955	immune response	56	1363	0.15926
GO:0001666	response to hypoxia	15	270	0.15926
GO:2000181	negative regulation of blood vessel morphogenesis	7	91	0.159337
GO:0071383	cellular response to steroid hormone stimulus	11	177	0.159857
GO:0010675	regulation of cellular carbohydrate metabolic process	9	133	0.160584
GO:0009887	animal organ morphogenesis	38	866	0.160584
GO:0042446	hormone biosynthetic process	5	53	0.160584
GO:0043551	regulation of phosphatidylinositol 3-kinase activity	5	53	0.160584
GO:0051148	negative regulation of muscle cell differentiation	5	53	0.160584
GO:0051926	negative regulation of calcium ion transport	5	53	0.160584
GO:0002460	adaptive immune response based on somatic recombination of immune receptors built from immunoglobulin superfamily domains	14	247	0.160584
GO:0010463	mesenchymal cell proliferation	4	36	0.160584
GO:0045840	positive regulation of mitotic nuclear division	4	36	0.160584
GO:0071312	cellular response to alkaloid	4	36	0.160584
GO:1903670	regulation of sprouting angiogenesis	4	36	0.160584
GO:2000279	negative regulation of DNA biosynthetic process	4	36	0.160584
GO:0014909	smooth muscle cell migration	6	72	0.160584
GO:0019217	regulation of fatty acid metabolic process	6	72	0.160584
GO:0019725	cellular homeostasis	35	787	0.160584
GO:1901343	negative regulation of vasculature development	7	92	0.160584
GO:0055067	monovalent inorganic cation homeostasis	9	134	0.160584
GO:0051260	protein homooligomerization	10	156	0.160584
GO:0045926	negative regulation of growth	13	225	0.160584
GO:0061448	connective tissue development	13	225	0.160584
GO:0016485	protein processing	12	202	0.160584
GO:0070372	regulation of ERK1 and ERK2 cascade	14	249	0.160584
GO:0060249	anatomical structure homeostasis	15	273	0.160584
GO:0000002	mitochondrial genome maintenance	3	21	0.160584
GO:0010888	negative regulation of lipid storage	3	21	0.160584
GO:0016338	calcium-independent cell-cell adhesion via plasma membrane cell-adhesion molecules	3	21	0.160584
GO:0032682	negative regulation of chemokine production	3	21	0.160584
GO:0046058	cAMP metabolic process	3	21	0.160584
GO:0072576	liver morphogenesis	3	21	0.160584
GO:1902307	positive regulation of sodium ion transmembrane transport	3	21	0.160584
GO:0019229	regulation of vasoconstriction	5	54	0.160584
GO:0072507	divalent inorganic cation homeostasis	21	422	0.160584
GO:0008625	extrinsic apoptotic signaling pathway via death domain receptors	6	73	0.160584
GO:0043367	CD4-positive, alpha-beta T cell differentiation	6	73	0.160584
GO:0051153	regulation of striated muscle cell differentiation	6	73	0.160584
GO:1990868	response to chemokine	6	73	0.160584
GO:1990869	cellular response to chemokine	6	73	0.160584
GO:0051403	stress-activated MAPK cascade	13	226	0.160584
GO:0060047	heart contraction	12	203	0.160584
GO:0051053	negative regulation of DNA metabolic process	8	114	0.160584
GO:0006775	fat-soluble vitamin metabolic process	4	37	0.160584
GO:0048286	lung alveolus development	4	37	0.160584
GO:0060043	regulation of cardiac muscle cell proliferation	4	37	0.160584
GO:0006796	phosphate-containing compound metabolic process	93	2442	0.160584
GO:0007200	phospholipase C-activating G protein-coupled receptor signaling pathway	6	74	0.160584
GO:0014032	neural crest cell development	6	74	0.160584
GO:0072073	kidney epithelium development	8	115	0.160584
GO:0007193	adenylate cyclase-inhibiting G protein-coupled receptor signaling pathway	5	55	0.160584
GO:0019226	transmission of nerve impulse	5	55	0.160584
GO:0010038	response to metal ion	17	325	0.160584
GO:0007369	gastrulation	10	159	0.160584
GO:0006629	lipid metabolic process	48	1153	0.160584
GO:0048878	chemical homeostasis	43	1015	0.160584
GO:0051090	regulation of DNA-binding transcription factor activity	19	376	0.160584
GO:0001508	action potential	8	116	0.160584
GO:0035264	multicellular organism growth	8	116	0.160584
GO:0062013	positive regulation of small molecule metabolic process	8	116	0.160584
GO:0032612	interleukin-1 production	7	95	0.160584
GO:0032652	regulation of interleukin-1 production	7	95	0.160584
GO:0002675	positive regulation of acute inflammatory response	3	22	0.160584
GO:0003156	regulation of animal organ formation	3	22	0.160584
GO:0010614	negative regulation of cardiac muscle hypertrophy	3	22	0.160584
GO:0010640	regulation of platelet-derived growth factor receptor signaling pathway	3	22	0.160584
GO:0014829	vascular associated smooth muscle contraction	3	22	0.160584
GO:0019835	cytolysis	3	22	0.160584
GO:0035994	response to muscle stretch	3	22	0.160584
GO:0043032	positive regulation of macrophage activation	3	22	0.160584
GO:0060045	positive regulation of cardiac muscle cell proliferation	3	22	0.160584
GO:0071636	positive regulation of transforming growth factor beta production	3	22	0.160584
GO:2000209	regulation of anoikis	3	22	0.160584
GO:0010713	negative regulation of collagen metabolic process	2	9	0.160584
GO:0019371	cyclooxygenase pathway	2	9	0.160584
GO:0021936	regulation of cerebellar granule cell precursor proliferation	2	9	0.160584
GO:0031620	regulation of fever generation	2	9	0.160584
GO:0031915	positive regulation of synaptic plasticity	2	9	0.160584
GO:0032429	regulation of phospholipase A2 activity	2	9	0.160584
GO:0035360	positive regulation of peroxisome proliferator activated receptor signaling pathway	2	9	0.160584
GO:0042045	epithelial fluid transport	2	9	0.160584
GO:0070944	neutrophil-mediated killing of bacterium	2	9	0.160584
GO:0072203	cell proliferation involved in metanephros development	2	9	0.160584
GO:0003044	regulation of systemic arterial blood pressure mediated by a chemical signal	4	38	0.160584
GO:0010828	positive regulation of glucose transmembrane transport	4	38	0.160584
GO:0010863	positive regulation of phospholipase C activity	4	38	0.160584
GO:0060711	labyrinthine layer development	4	38	0.160584
GO:0050810	regulation of steroid biosynthetic process	5	56	0.160584
GO:2000514	regulation of CD4-positive, alpha-beta T cell activation	5	56	0.160584
GO:0001661	conditioned taste aversion	1	1	0.160584
GO:0001694	histamine biosynthetic process	1	1	0.160584
GO:0002041	intussusceptive angiogenesis	1	1	0.160584
GO:0002077	acrosome matrix dispersal	1	1	0.160584
GO:0003226	right ventricular compact myocardium morphogenesis	1	1	0.160584
GO:0006530	asparagine catabolic process	1	1	0.160584
GO:0009444	pyruvate oxidation	1	1	0.160584
GO:0009624	response to nematode	1	1	0.160584
GO:0010021	amylopectin biosynthetic process	1	1	0.160584
GO:0010185	regulation of cellular defense response	1	1	0.160584
GO:0010186	positive regulation of cellular defense response	1	1	0.160584
GO:0010335	response to non-ionic osmotic stress	1	1	0.160584
GO:0010931	macrophage tolerance induction	1	1	0.160584
GO:0010932	regulation of macrophage tolerance induction	1	1	0.160584
GO:0010933	positive regulation of macrophage tolerance induction	1	1	0.160584
GO:0010938	cytoplasmic microtubule depolymerization	1	1	0.160584
GO:0014843	growth factor dependent regulation of skeletal muscle satellite cell proliferation	1	1	0.160584
GO:0014852	regulation of skeletal muscle contraction by neural stimulation via neuromuscular junction	1	1	0.160584
GO:0014860	neurotransmitter secretion involved in regulation of skeletal muscle contraction	1	1	0.160584
GO:0014878	response to electrical stimulus involved in regulation of muscle adaptation	1	1	0.160584
GO:0021685	cerebellar granular layer structural organization	1	1	0.160584
GO:0021757	caudate nucleus development	1	1	0.160584
GO:0021758	putamen development	1	1	0.160584
GO:0021822	negative regulation of cell motility involved in cerebral cortex radial glia guided migration	1	1	0.160584
GO:0021919	BMP signaling pathway involved in spinal cord dorsal/ventral patterning	1	1	0.160584
GO:0021944	neuronal-glial interaction involved in hindbrain glial-mediated radial cell migration	1	1	0.160584
GO:0030392	fructosamine catabolic process	1	1	0.160584
GO:0031583	phospholipase D-activating G protein-coupled receptor signaling pathway	1	1	0.160584
GO:0032023	trypsinogen activation	1	1	0.160584
GO:0032876	negative regulation of DNA endoreduplication	1	1	0.160584
GO:0033316	meiotic spindle assembly checkpoint signaling	1	1	0.160584
GO:0033345	asparagine catabolic process via L-aspartate	1	1	0.160584
GO:0033367	protein localization to mast cell secretory granule	1	1	0.160584
GO:0033368	protease localization to mast cell secretory granule	1	1	0.160584
GO:0033370	maintenance of protein location in mast cell secretory granule	1	1	0.160584
GO:0033371	T cell secretory granule organization	1	1	0.160584
GO:0033373	maintenance of protease location in mast cell secretory granule	1	1	0.160584
GO:0033374	protein localization to T cell secretory granule	1	1	0.160584
GO:0033375	protease localization to T cell secretory granule	1	1	0.160584
GO:0033377	maintenance of protein location in T cell secretory granule	1	1	0.160584
GO:0033379	maintenance of protease location in T cell secretory granule	1	1	0.160584
GO:0033380	granzyme B localization to T cell secretory granule	1	1	0.160584
GO:0033382	maintenance of granzyme B location in T cell secretory granule	1	1	0.160584
GO:0033396	beta-alanine biosynthetic process via 3-ureidopropionate	1	1	0.160584
GO:0033477	S-methylmethionine metabolic process	1	1	0.160584
GO:0034147	regulation of toll-like receptor 5 signaling pathway	1	1	0.160584
GO:0034148	negative regulation of toll-like receptor 5 signaling pathway	1	1	0.160584
GO:0034443	negative regulation of lipoprotein oxidation	1	1	0.160584
GO:0035490	regulation of leukotriene production involved in inflammatory response	1	1	0.160584
GO:0035491	positive regulation of leukotriene production involved in inflammatory response	1	1	0.160584
GO:0035645	enteric smooth muscle cell differentiation	1	1	0.160584
GO:0036290	protein trans-autophosphorylation	1	1	0.160584
GO:0036333	hepatocyte homeostasis	1	1	0.160584
GO:0038097	positive regulation of mast cell activation by Fc-epsilon receptor signaling pathway	1	1	0.160584
GO:0038112	interleukin-8-mediated signaling pathway	1	1	0.160584
GO:0042137	sequestering of neurotransmitter	1	1	0.160584
GO:0042313	protein kinase C deactivation	1	1	0.160584
GO:0042414	epinephrine metabolic process	1	1	0.160584
GO:0042418	epinephrine biosynthetic process	1	1	0.160584
GO:0042660	positive regulation of cell fate specification	1	1	0.160584
GO:0043179	rhythmic excitation	1	1	0.160584
GO:0045769	negative regulation of asymmetric cell division	1	1	0.160584
GO:0051042	negative regulation of calcium-independent cell-cell adhesion	1	1	0.160584
GO:0051552	flavone metabolic process	1	1	0.160584
GO:0060404	axonemal microtubule depolymerization	1	1	0.160584
GO:0060588	negative regulation of lipoprotein lipid oxidation	1	1	0.160584
GO:0060598	dichotomous subdivision of terminal units involved in mammary gland duct morphogenesis	1	1	0.160584
GO:0060804	positive regulation of Wnt signaling pathway by BMP signaling pathway	1	1	0.160584
GO:0061523	cilium disassembly	1	1	0.160584
GO:0070054	mRNA splicing, via endonucleolytic cleavage and ligation	1	1	0.160584
GO:0070429	negative regulation of nucleotide-binding oligomerization domain containing 1 signaling pathway	1	1	0.160584
GO:0070462	plus-end specific microtubule depolymerization	1	1	0.160584
GO:0071250	cellular response to nitrite	1	1	0.160584
GO:0071387	cellular response to cortisol stimulus	1	1	0.160584
GO:0071471	cellular response to non-ionic osmotic stress	1	1	0.160584
GO:0071877	regulation of adenylate cyclase-inhibiting adrenergic receptor signaling pathway	1	1	0.160584
GO:0072303	positive regulation of glomerular metanephric mesangial cell proliferation	1	1	0.160584
GO:0072573	tolerance induction to lipopolysaccharide	1	1	0.160584
GO:0080033	response to nitrite	1	1	0.160584
GO:0086096	adenylate cyclase-inhibiting adrenergic receptor signaling pathway involved in heart process	1	1	0.160584
GO:0090095	regulation of metanephric cap mesenchymal cell proliferation	1	1	0.160584
GO:0090096	positive regulation of metanephric cap mesenchymal cell proliferation	1	1	0.160584
GO:0090122	cholesterol ester hydrolysis involved in cholesterol transport	1	1	0.160584
GO:0097166	lens epithelial cell proliferation	1	1	0.160584
GO:0098582	innate vocalization behavior	1	1	0.160584
GO:0098694	regulation of synaptic vesicle budding from presynaptic endocytic zone membrane	1	1	0.160584
GO:0099540	trans-synaptic signaling by neuropeptide	1	1	0.160584
GO:0099551	trans-synaptic signaling by neuropeptide, modulating synaptic transmission	1	1	0.160584
GO:0099606	microtubule plus-end directed mitotic chromosome migration	1	1	0.160584
GO:0120042	negative regulation of macrophage proliferation	1	1	0.160584
GO:0120158	positive regulation of collagen catabolic process	1	1	0.160584
GO:0140193	regulation of adenylate cyclase-inhibiting adrenergic receptor signaling pathway involved in heart process	1	1	0.160584
GO:0140194	negative regulation of adenylate cyclase-inhibiting adrenergic receptor signaling pathway involved in heart process	1	1	0.160584
GO:0150140	regulation of CD86 production	1	1	0.160584
GO:0150142	positive regulation of CD86 production	1	1	0.160584
GO:0150143	regulation of CD80 production	1	1	0.160584
GO:0150145	positive regulation of CD80 production	1	1	0.160584
GO:1901331	positive regulation of odontoblast differentiation	1	1	0.160584
GO:1901558	response to metformin	1	1	0.160584
GO:1901834	regulation of deadenylation-independent decapping of nuclear-transcribed mRNA	1	1	0.160584
GO:1901835	positive regulation of deadenylation-independent decapping of nuclear-transcribed mRNA	1	1	0.160584
GO:1901860	positive regulation of mitochondrial DNA metabolic process	1	1	0.160584
GO:1902038	positive regulation of hematopoietic stem cell differentiation	1	1	0.160584
GO:1902204	positive regulation of hepatocyte growth factor receptor signaling pathway	1	1	0.160584
GO:1902748	positive regulation of lens fiber cell differentiation	1	1	0.160584
GO:1902847	regulation of neuronal signal transduction	1	1	0.160584
GO:1902913	positive regulation of neuroepithelial cell differentiation	1	1	0.160584
GO:1902977	mitotic DNA replication preinitiation complex assembly	1	1	0.160584
GO:1902998	positive regulation of neurofibrillary tangle assembly	1	1	0.160584
GO:1903011	negative regulation of bone development	1	1	0.160584
GO:1903096	protein localization to meiotic spindle midzone	1	1	0.160584
GO:1903611	negative regulation of calcium-dependent ATPase activity	1	1	0.160584
GO:1903627	regulation of dUTP diphosphatase activity	1	1	0.160584
GO:1903629	positive regulation of dUTP diphosphatase activity	1	1	0.160584
GO:1903631	negative regulation of aminoacyl-tRNA ligase activity	1	1	0.160584
GO:1903633	regulation of leucine-tRNA ligase activity	1	1	0.160584
GO:1903634	negative regulation of leucine-tRNA ligase activity	1	1	0.160584
GO:1904002	regulation of sebum secreting cell proliferation	1	1	0.160584
GO:1904003	negative regulation of sebum secreting cell proliferation	1	1	0.160584
GO:1904022	positive regulation of G protein-coupled receptor internalization	1	1	0.160584
GO:1904205	negative regulation of skeletal muscle hypertrophy	1	1	0.160584
GO:1904246	negative regulation of polynucleotide adenylyltransferase activity	1	1	0.160584
GO:1904638	response to resveratrol	1	1	0.160584
GO:1904639	cellular response to resveratrol	1	1	0.160584
GO:1904998	negative regulation of leukocyte adhesion to arterial endothelial cell	1	1	0.160584
GO:1905359	protein localization to meiotic spindle	1	1	0.160584
GO:1905891	regulation of cellular response to thapsigargin	1	1	0.160584
GO:1905892	negative regulation of cellular response to thapsigargin	1	1	0.160584
GO:1905894	regulation of cellular response to tunicamycin	1	1	0.160584
GO:1905895	negative regulation of cellular response to tunicamycin	1	1	0.160584
GO:1990579	peptidyl-serine trans-autophosphorylation	1	1	0.160584
GO:2000539	regulation of protein geranylgeranylation	1	1	0.160584
GO:2000541	positive regulation of protein geranylgeranylation	1	1	0.160584
GO:2000565	negative regulation of CD8-positive, alpha-beta T cell proliferation	1	1	0.160584
GO:2000896	amylopectin metabolic process	1	1	0.160584
GO:2001109	regulation of lens epithelial cell proliferation	1	1	0.160584
GO:2001111	positive regulation of lens epithelial cell proliferation	1	1	0.160584
GO:0010951	negative regulation of endopeptidase activity	11	184	0.163694
GO:0071824	protein-DNA complex subunit organization	11	184	0.163694
GO:0001894	tissue homeostasis	13	232	0.16927
GO:0007631	feeding behavior	5	57	0.170739
GO:0045576	mast cell activation	5	57	0.170739
GO:0009913	epidermal cell differentiation	9	140	0.170892
GO:0051445	regulation of meiotic cell cycle	4	39	0.171398
GO:0006690	icosanoid metabolic process	7	97	0.171398
GO:0033559	unsaturated fatty acid metabolic process	7	97	0.171398
GO:0046916	cellular transition metal ion homeostasis	7	97	0.171398
GO:0031098	stress-activated protein kinase signaling cascade	13	233	0.173107
GO:0001659	temperature homeostasis	10	163	0.173357
GO:0006793	phosphorus metabolic process	93	2463	0.173695
GO:0032691	negative regulation of interleukin-1 beta production	3	23	0.173695
GO:0040018	positive regulation of multicellular organism growth	3	23	0.173695
GO:0051307	meiotic chromosome separation	3	23	0.173695
GO:0071676	negative regulation of mononuclear cell migration	3	23	0.173695
GO:0072539	T-helper 17 cell differentiation	3	23	0.173695
GO:1904893	negative regulation of receptor signaling pathway via STAT	3	23	0.173695
GO:1905207	regulation of cardiocyte differentiation	3	23	0.173695
GO:0060191	regulation of lipase activity	6	77	0.173791
GO:0071277	cellular response to calcium ion	6	77	0.173791
GO:0006935	chemotaxis	24	512	0.178415
GO:0045453	bone resorption	5	58	0.178739
GO:0060135	maternal process involved in female pregnancy	5	58	0.178739
GO:0060193	positive regulation of lipase activity	5	58	0.178739
GO:0072089	stem cell proliferation	5	58	0.178739
GO:0042593	glucose homeostasis	12	211	0.179971
GO:0042330	taxis	24	513	0.180671
GO:0007292	female gamete generation	8	120	0.180671
GO:0050728	negative regulation of inflammatory response	8	120	0.180671
GO:0061351	neural precursor cell proliferation	8	120	0.180671
GO:0009410	response to xenobiotic stimulus	19	384	0.180671
GO:0002715	regulation of natural killer cell mediated immunity	4	40	0.180671
GO:0010677	negative regulation of cellular carbohydrate metabolic process	4	40	0.180671
GO:0010862	positive regulation of pathway-restricted SMAD protein phosphorylation	4	40	0.180671
GO:0086009	membrane repolarization	4	40	0.180671
GO:0003073	regulation of systemic arterial blood pressure	6	78	0.180671
GO:1901992	positive regulation of mitotic cell cycle phase transition	6	78	0.180671
GO:0009790	embryo development	39	918	0.180671
GO:0001676	long-chain fatty acid metabolic process	7	99	0.182767
GO:0033500	carbohydrate homeostasis	12	212	0.182767
GO:0032640	tumor necrosis factor production	9	143	0.182767
GO:0032680	regulation of tumor necrosis factor production	9	143	0.182767
GO:0045766	positive regulation of angiogenesis	9	143	0.182767
GO:1904018	positive regulation of vasculature development	9	143	0.182767
GO:0006171	cAMP biosynthetic process	2	10	0.182767
GO:0009750	response to fructose	2	10	0.182767
GO:0009950	dorsal/ventral axis specification	2	10	0.182767
GO:0030252	growth hormone secretion	2	10	0.182767
GO:0032351	negative regulation of hormone metabolic process	2	10	0.182767
GO:0033690	positive regulation of osteoblast proliferation	2	10	0.182767
GO:0035745	T-helper 2 cell cytokine production	2	10	0.182767
GO:0042368	vitamin D biosynthetic process	2	10	0.182767
GO:0042976	activation of Janus kinase activity	2	10	0.182767
GO:0061043	regulation of vascular wound healing	2	10	0.182767
GO:0070943	neutrophil-mediated killing of symbiont cell	2	10	0.182767
GO:0071313	cellular response to caffeine	2	10	0.182767
GO:1902947	regulation of tau-protein kinase activity	2	10	0.182767
GO:1904321	response to forskolin	2	10	0.182767
GO:1904322	cellular response to forskolin	2	10	0.182767
GO:2000551	regulation of T-helper 2 cell cytokine production	2	10	0.182767
GO:0044283	small molecule biosynthetic process	23	489	0.183238
GO:0030902	hindbrain development	8	121	0.183554
GO:0031099	regeneration	10	166	0.183554
GO:0042742	defense response to bacterium	10	166	0.183554
GO:0043405	regulation of MAP kinase activity	10	166	0.183554
GO:0010660	regulation of muscle cell apoptotic process	5	59	0.183554
GO:0035924	cellular response to vascular endothelial growth factor stimulus	5	59	0.183554
GO:0140115	export across plasma membrane	5	59	0.183554
GO:0003015	heart process	12	213	0.184356
GO:0001657	ureteric bud development	6	79	0.184356
GO:0014031	mesenchymal cell development	6	79	0.184356
GO:0032088	negative regulation of NF-kappaB transcription factor activity	6	79	0.184356
GO:0008209	androgen metabolic process	3	24	0.184356
GO:0010714	positive regulation of collagen metabolic process	3	24	0.184356
GO:0051930	regulation of sensory perception of pain	3	24	0.184356
GO:0060669	embryonic placenta morphogenesis	3	24	0.184356
GO:0090025	regulation of monocyte chemotaxis	3	24	0.184356
GO:1904706	negative regulation of vascular associated smooth muscle cell proliferation	3	24	0.184356
GO:0021782	glial cell development	7	100	0.185719
GO:0048771	tissue remodeling	9	144	0.186607
GO:0044703	multi-organism reproductive process	35	813	0.187114
GO:1900274	regulation of phospholipase C activity	4	41	0.187818
GO:1905953	negative regulation of lipid localization	4	41	0.187818
GO:2000107	negative regulation of leukocyte apoptotic process	4	41	0.187818
GO:0001101	response to acid chemical	8	122	0.187818
GO:0042391	regulation of membrane potential	18	363	0.190912
GO:0048589	developmental growth	25	545	0.191068
GO:0010466	negative regulation of peptidase activity	11	191	0.191068
GO:0014855	striated muscle cell proliferation	5	60	0.191802
GO:0035265	organ growth	9	145	0.191802
GO:0072163	mesonephric epithelium development	6	80	0.191802
GO:0072164	mesonephric tubule development	6	80	0.191802
GO:0051216	cartilage development	10	168	0.192347
GO:0051052	regulation of DNA metabolic process	17	340	0.199291
GO:0003006	developmental process involved in reproduction	34	791	0.199291
GO:0007019	microtubule depolymerization	4	42	0.199291
GO:0021695	cerebellar cortex development	4	42	0.199291
GO:0045668	negative regulation of osteoblast differentiation	4	42	0.199291
GO:0046622	positive regulation of organ growth	4	42	0.199291
GO:1902808	positive regulation of cell cycle G1/S phase transition	4	42	0.199291
GO:0021549	cerebellum development	6	81	0.199291
GO:0046849	bone remodeling	6	81	0.199291
GO:0010575	positive regulation of vascular endothelial growth factor production	3	25	0.199291
GO:0010875	positive regulation of cholesterol efflux	3	25	0.199291
GO:0036296	response to increased oxygen levels	3	25	0.199291
GO:0042044	fluid transport	3	25	0.199291
GO:0045954	positive regulation of natural killer cell mediated cytotoxicity	3	25	0.199291
GO:0045987	positive regulation of smooth muscle contraction	3	25	0.199291
GO:0046697	decidualization	3	25	0.199291
GO:0051931	regulation of sensory perception	3	25	0.199291
GO:0070423	nucleotide-binding oligomerization domain containing signaling pathway	3	25	0.199291
GO:0046635	positive regulation of alpha-beta T cell activation	5	61	0.199891
GO:0048844	artery morphogenesis	5	61	0.199891
GO:0007611	learning or memory	12	217	0.200099
GO:0045785	positive regulation of cell adhesion	19	392	0.20095
GO:0010212	response to ionizing radiation	9	147	0.202259
GO:0051249	regulation of lymphocyte activation	19	393	0.204897
GO:0050776	regulation of immune response	31	712	0.204973
GO:0001936	regulation of endothelial cell proliferation	8	125	0.204973
GO:0019932	second-messenger-mediated signaling	14	267	0.204973
GO:0032611	interleukin-1 beta production	6	82	0.204973
GO:0032651	regulation of interleukin-1 beta production	6	82	0.204973
GO:0001660	fever generation	2	11	0.204973
GO:0003207	cardiac chamber formation	2	11	0.204973
GO:0007567	parturition	2	11	0.204973
GO:0016446	somatic hypermutation of immunoglobulin genes	2	11	0.204973
GO:0031652	positive regulation of heat generation	2	11	0.204973
GO:0032494	response to peptidoglycan	2	11	0.204973
GO:0033629	negative regulation of cell adhesion mediated by integrin	2	11	0.204973
GO:0035810	positive regulation of urine volume	2	11	0.204973
GO:0036462	TRAIL-activated apoptotic signaling pathway	2	11	0.204973
GO:0042501	serine phosphorylation of STAT protein	2	11	0.204973
GO:0048934	peripheral nervous system neuron differentiation	2	11	0.204973
GO:0048935	peripheral nervous system neuron development	2	11	0.204973
GO:0061517	macrophage proliferation	2	11	0.204973
GO:0070417	cellular response to cold	2	11	0.204973
GO:0072540	T-helper 17 cell lineage commitment	2	11	0.204973
GO:1903624	regulation of DNA catabolic process	2	11	0.204973
GO:1903800	positive regulation of production of miRNAs involved in gene silencing by miRNA	2	11	0.204973
GO:2001171	positive regulation of ATP biosynthetic process	2	11	0.204973
GO:0071706	tumor necrosis factor superfamily cytokine production	9	148	0.205326
GO:1903555	regulation of tumor necrosis factor superfamily cytokine production	9	148	0.205326
GO:0048705	skeletal system morphogenesis	11	195	0.206656
GO:0034121	regulation of toll-like receptor signaling pathway	5	62	0.206656
GO:0046323	glucose import	5	62	0.206656
GO:0003007	heart morphogenesis	12	219	0.206656
GO:1903706	regulation of hemopoiesis	16	318	0.206744
GO:0009409	response to cold	4	43	0.206744
GO:0046460	neutral lipid biosynthetic process	4	43	0.206744
GO:0046463	acylglycerol biosynthetic process	4	43	0.206744
GO:0048146	positive regulation of fibroblast proliferation	4	43	0.206744
GO:0050921	positive regulation of chemotaxis	8	126	0.208637
GO:0002683	negative regulation of immune system process	18	370	0.210196
GO:0014033	neural crest cell differentiation	6	83	0.210196
GO:0150104	transport across blood-brain barrier	6	83	0.210196
GO:0001516	prostaglandin biosynthetic process	3	26	0.210196
GO:0007143	female meiotic nuclear division	3	26	0.210196
GO:0010464	regulation of mesenchymal cell proliferation	3	26	0.210196
GO:0010955	negative regulation of protein processing	3	26	0.210196
GO:0032958	inositol phosphate biosynthetic process	3	26	0.210196
GO:0035767	endothelial cell chemotaxis	3	26	0.210196
GO:0035872	nucleotide-binding domain, leucine rich repeat containing receptor signaling pathway	3	26	0.210196
GO:0036037	CD8-positive, alpha-beta T cell activation	3	26	0.210196
GO:0043094	cellular metabolic compound salvage	3	26	0.210196
GO:0046457	prostanoid biosynthetic process	3	26	0.210196
GO:0048710	regulation of astrocyte differentiation	3	26	0.210196
GO:0060795	cell fate commitment involved in formation of primary germ layer	3	26	0.210196
GO:0070229	negative regulation of lymphocyte apoptotic process	3	26	0.210196
GO:1903318	negative regulation of protein maturation	3	26	0.210196
GO:1903579	negative regulation of ATP metabolic process	3	26	0.210196
GO:0051656	establishment of organelle localization	18	371	0.212586
GO:0050806	positive regulation of synaptic transmission	8	127	0.213478
GO:0006305	DNA alkylation	5	63	0.213745
GO:0006306	DNA methylation	5	63	0.213745
GO:0009953	dorsal/ventral pattern formation	5	63	0.213745
GO:2000134	negative regulation of G1/S transition of mitotic cell cycle	5	63	0.213745
GO:0043433	negative regulation of DNA-binding transcription factor activity	9	150	0.21437
GO:0001819	positive regulation of cytokine production	19	398	0.216535
GO:0043410	positive regulation of MAPK cascade	19	398	0.216535
GO:2000147	positive regulation of cell motility	23	503	0.216632
GO:0043370	regulation of CD4-positive, alpha-beta T cell differentiation	4	44	0.216695
GO:0090329	regulation of DNA-dependent DNA replication	4	44	0.216695
GO:0010232	vascular transport	6	84	0.217794
GO:0071695	anatomical structure maturation	11	198	0.219458
GO:0051346	negative regulation of hydrolase activity	15	297	0.221697
GO:0001909	leukocyte mediated cytotoxicity	7	106	0.221697
GO:0007613	memory	7	106	0.221697
GO:0042110	T cell activation	20	426	0.223657
GO:0010657	muscle cell apoptotic process	5	64	0.223709
GO:0043550	regulation of lipid kinase activity	5	64	0.223709
GO:0050890	cognition	13	248	0.225332
GO:0001889	liver development	8	129	0.225332
GO:0014812	muscle cell migration	6	85	0.225332
GO:0010613	positive regulation of cardiac muscle hypertrophy	3	27	0.225332
GO:0014742	positive regulation of muscle hypertrophy	3	27	0.225332
GO:0021983	pituitary gland development	3	27	0.225332
GO:0035886	vascular associated smooth muscle cell differentiation	3	27	0.225332
GO:0043949	regulation of cAMP-mediated signaling	3	27	0.225332
GO:0060674	placenta blood vessel development	3	27	0.225332
GO:0061384	heart trabecula morphogenesis	3	27	0.225332
GO:0110110	positive regulation of animal organ morphogenesis	3	27	0.225332
GO:2000191	regulation of fatty acid transport	3	27	0.225332
GO:0008610	lipid biosynthetic process	27	614	0.225332
GO:0009261	ribonucleotide catabolic process	4	45	0.225332
GO:0010043	response to zinc ion	4	45	0.225332
GO:0042531	positive regulation of tyrosine phosphorylation of STAT protein	4	45	0.225332
GO:0045778	positive regulation of ossification	4	45	0.225332
GO:0050873	brown fat cell differentiation	4	45	0.225332
GO:0000727	double-strand break repair via break-induced replication	2	12	0.225332
GO:0002566	somatic diversification of immune receptors via somatic mutation	2	12	0.225332
GO:0006704	glucocorticoid biosynthetic process	2	12	0.225332
GO:0010642	negative regulation of platelet-derived growth factor receptor signaling pathway	2	12	0.225332
GO:0014874	response to stimulus involved in regulation of muscle adaptation	2	12	0.225332
GO:0021681	cerebellar granular layer development	2	12	0.225332
GO:0032354	response to follicle-stimulating hormone	2	12	0.225332
GO:0034112	positive regulation of homotypic cell-cell adhesion	2	12	0.225332
GO:0042481	regulation of odontogenesis	2	12	0.225332
GO:0042532	negative regulation of tyrosine phosphorylation of STAT protein	2	12	0.225332
GO:0045989	positive regulation of striated muscle contraction	2	12	0.225332
GO:0047484	regulation of response to osmotic stress	2	12	0.225332
GO:0048711	positive regulation of astrocyte differentiation	2	12	0.225332
GO:0060670	branching involved in labyrinthine layer morphogenesis	2	12	0.225332
GO:0070942	neutrophil mediated cytotoxicity	2	12	0.225332
GO:0097201	negative regulation of transcription from RNA polymerase II promoter in response to stress	2	12	0.225332
GO:0150078	positive regulation of neuroinflammatory response	2	12	0.225332
GO:1900452	regulation of long-term synaptic depression	2	12	0.225332
GO:1902931	negative regulation of alcohol biosynthetic process	2	12	0.225332
GO:2000105	positive regulation of DNA-dependent DNA replication	2	12	0.225332
GO:0051336	regulation of hydrolase activity	37	890	0.226472
GO:0048609	multicellular organismal reproductive process	29	670	0.227908
GO:0051225	spindle assembly	8	130	0.227908
GO:0070098	chemokine-mediated signaling pathway	5	65	0.227908
GO:0051704	multi-organism process	35	836	0.227908
GO:0010906	regulation of glucose metabolic process	7	108	0.227908
GO:1901214	regulation of neuron death	14	276	0.227908
GO:0097529	myeloid leukocyte migration	10	178	0.227908
GO:0030335	positive regulation of cell migration	22	484	0.227908
GO:0002548	monocyte chemotaxis	4	46	0.227908
GO:0006956	complement activation	4	46	0.227908
GO:0044818	mitotic G2/M transition checkpoint	4	46	0.227908
GO:0045912	negative regulation of carbohydrate metabolic process	4	46	0.227908
GO:0051293	establishment of spindle localization	4	46	0.227908
GO:0070839	metal ion export	4	46	0.227908
GO:0001975	response to amphetamine	3	28	0.227908
GO:0007202	activation of phospholipase C activity	3	28	0.227908
GO:0019228	neuronal action potential	3	28	0.227908
GO:0034122	negative regulation of toll-like receptor signaling pathway	3	28	0.227908
GO:0045737	positive regulation of cyclin-dependent protein serine/threonine kinase activity	3	28	0.227908
GO:0061036	positive regulation of cartilage development	3	28	0.227908
GO:0022037	metencephalon development	6	87	0.227908
GO:0050886	endocrine process	5	66	0.227908
GO:0051101	regulation of DNA binding	7	109	0.227908
GO:0007399	nervous system development	79	2107	0.227908
GO:0060759	regulation of response to cytokine stimulus	8	132	0.227908
GO:0061008	hepaticobiliary system development	8	132	0.227908
GO:0008406	gonad development	10	179	0.227908
GO:0045596	negative regulation of cell differentiation	24	540	0.227908
GO:0009628	response to abiotic stimulus	41	1010	0.227908
GO:0007626	locomotory behavior	9	156	0.227908
GO:0090101	negative regulation of transmembrane receptor protein serine/threonine kinase signaling pathway	7	110	0.227908
GO:0070167	regulation of biomineral tissue development	6	88	0.227908
GO:0040017	positive regulation of locomotion	23	514	0.227908
GO:0051272	positive regulation of cellular component movement	23	514	0.227908
GO:0021543	pallium development	8	133	0.227908
GO:0051592	response to calcium ion	8	133	0.227908
GO:0003151	outflow tract morphogenesis	5	67	0.227908
GO:2000177	regulation of neural precursor cell proliferation	5	67	0.227908
GO:0002279	mast cell activation involved in immune response	4	47	0.227908
GO:0010676	positive regulation of cellular carbohydrate metabolic process	4	47	0.227908
GO:0048260	positive regulation of receptor-mediated endocytosis	4	47	0.227908
GO:0051785	positive regulation of nuclear division	4	47	0.227908
GO:0070228	regulation of lymphocyte apoptotic process	4	47	0.227908
GO:0010647	positive regulation of cell communication	56	1442	0.227908
GO:0010755	regulation of plasminogen activation	2	13	0.227908
GO:0021924	cell proliferation in external granule layer	2	13	0.227908
GO:0021930	cerebellar granule cell precursor proliferation	2	13	0.227908
GO:0032042	mitochondrial DNA metabolic process	2	13	0.227908
GO:0032352	positive regulation of hormone metabolic process	2	13	0.227908
GO:0036295	cellular response to increased oxygen levels	2	13	0.227908
GO:0042362	fat-soluble vitamin biosynthetic process	2	13	0.227908
GO:0043374	CD8-positive, alpha-beta T cell differentiation	2	13	0.227908
GO:0045820	negative regulation of glycolytic process	2	13	0.227908
GO:0045986	negative regulation of smooth muscle contraction	2	13	0.227908
GO:0046135	pyrimidine nucleoside catabolic process	2	13	0.227908
GO:0046348	amino sugar catabolic process	2	13	0.227908
GO:0060213	positive regulation of nuclear-transcribed mRNA poly(A) tail shortening	2	13	0.227908
GO:0061418	regulation of transcription from RNA polymerase II promoter in response to hypoxia	2	13	0.227908
GO:0070207	protein homotrimerization	2	13	0.227908
GO:0070424	regulation of nucleotide-binding oligomerization domain containing signaling pathway	2	13	0.227908
GO:0071415	cellular response to purine-containing compound	2	13	0.227908
GO:1901722	regulation of cell proliferation involved in kidney development	2	13	0.227908
GO:1905209	positive regulation of cardiocyte differentiation	2	13	0.227908
GO:0032504	multicellular organism reproduction	29	679	0.227908
GO:0071559	response to transforming growth factor beta	12	230	0.227908
GO:0001705	ectoderm formation	1	2	0.227908
GO:0001712	ectodermal cell fate commitment	1	2	0.227908
GO:0001949	sebaceous gland cell differentiation	1	2	0.227908
GO:0002351	serotonin production involved in inflammatory response	1	2	0.227908
GO:0002384	hepatic immune response	1	2	0.227908
GO:0002442	serotonin secretion involved in inflammatory response	1	2	0.227908
GO:0002543	activation of blood coagulation via clotting cascade	1	2	0.227908
GO:0002554	serotonin secretion by platelet	1	2	0.227908
GO:0003095	pressure natriuresis	1	2	0.227908
GO:0003130	BMP signaling pathway involved in heart induction	1	2	0.227908
GO:0003133	endodermal-mesodermal cell signaling	1	2	0.227908
GO:0003134	endodermal-mesodermal cell signaling involved in heart induction	1	2	0.227908
GO:0003210	cardiac atrium formation	1	2	0.227908
GO:0003221	right ventricular cardiac muscle tissue morphogenesis	1	2	0.227908
GO:0003245	cardiac muscle tissue growth involved in heart morphogenesis	1	2	0.227908
GO:0003354	negative regulation of cilium movement	1	2	0.227908
GO:0006982	response to lipid hydroperoxide	1	2	0.227908
GO:0007493	endodermal cell fate determination	1	2	0.227908
GO:0007497	posterior midgut development	1	2	0.227908
GO:0007500	mesodermal cell fate determination	1	2	0.227908
GO:0009258	10-formyltetrahydrofolate catabolic process	1	2	0.227908
GO:0010731	protein glutathionylation	1	2	0.227908
GO:0010732	regulation of protein glutathionylation	1	2	0.227908
GO:0010734	negative regulation of protein glutathionylation	1	2	0.227908
GO:0010868	negative regulation of triglyceride biosynthetic process	1	2	0.227908
GO:0014055	acetylcholine secretion, neurotransmission	1	2	0.227908
GO:0014056	regulation of acetylcholine secretion, neurotransmission	1	2	0.227908
GO:0014740	negative regulation of muscle hyperplasia	1	2	0.227908
GO:0015842	aminergic neurotransmitter loading into synaptic vesicle	1	2	0.227908
GO:0019483	beta-alanine biosynthetic process	1	2	0.227908
GO:0019853	L-ascorbic acid biosynthetic process	1	2	0.227908
GO:0019858	cytosine metabolic process	1	2	0.227908
GO:0021693	cerebellar Purkinje cell layer structural organization	1	2	0.227908
GO:0021698	cerebellar cortex structural organization	1	2	0.227908
GO:0031550	positive regulation of brain-derived neurotrophic factor receptor signaling pathway	1	2	0.227908
GO:0032224	positive regulation of synaptic transmission, cholinergic	1	2	0.227908
GO:0032227	negative regulation of synaptic transmission, dopaminergic	1	2	0.227908
GO:0032431	activation of phospholipase A2 activity	1	2	0.227908
GO:0032625	interleukin-21 production	1	2	0.227908
GO:0032665	regulation of interleukin-21 production	1	2	0.227908
GO:0032690	negative regulation of interleukin-1 alpha production	1	2	0.227908
GO:0032745	positive regulation of interleukin-21 production	1	2	0.227908
GO:0032877	positive regulation of DNA endoreduplication	1	2	0.227908
GO:0032912	negative regulation of transforming growth factor beta2 production	1	2	0.227908
GO:0033030	negative regulation of neutrophil apoptotic process	1	2	0.227908
GO:0033082	regulation of extrathymic T cell differentiation	1	2	0.227908
GO:0033140	negative regulation of peptidyl-serine phosphorylation of STAT protein	1	2	0.227908
GO:0033364	mast cell secretory granule organization	1	2	0.227908
GO:0033366	protein localization to secretory granule	1	2	0.227908
GO:0033567	DNA replication, Okazaki fragment processing	1	2	0.227908
GO:0034140	negative regulation of toll-like receptor 3 signaling pathway	1	2	0.227908
GO:0034146	toll-like receptor 5 signaling pathway	1	2	0.227908
GO:0034199	activation of protein kinase A activity	1	2	0.227908
GO:0034439	lipoprotein lipid oxidation	1	2	0.227908
GO:0034442	regulation of lipoprotein oxidation	1	2	0.227908
GO:0034696	response to prostaglandin F	1	2	0.227908
GO:0035054	embryonic heart tube anterior/posterior pattern specification	1	2	0.227908
GO:0035780	CD80 biosynthetic process	1	2	0.227908
GO:0035802	adrenal cortex formation	1	2	0.227908
GO:0038111	interleukin-7-mediated signaling pathway	1	2	0.227908
GO:0042160	lipoprotein modification	1	2	0.227908
GO:0042161	lipoprotein oxidation	1	2	0.227908
GO:0042412	taurine biosynthetic process	1	2	0.227908
GO:0043377	negative regulation of CD8-positive, alpha-beta T cell differentiation	1	2	0.227908
GO:0043396	corticotropin-releasing hormone secretion	1	2	0.227908
GO:0043397	regulation of corticotropin-releasing hormone secretion	1	2	0.227908
GO:0043503	skeletal muscle fiber adaptation	1	2	0.227908
GO:0044245	polysaccharide digestion	1	2	0.227908
GO:0044779	meiotic spindle checkpoint signaling	1	2	0.227908
GO:0045210	FasL biosynthetic process	1	2	0.227908
GO:0045870	positive regulation of single stranded viral RNA replication via double stranded DNA intermediate	1	2	0.227908
GO:0046226	coumarin catabolic process	1	2	0.227908
GO:0046271	phenylpropanoid catabolic process	1	2	0.227908
GO:0046305	alkanesulfonate biosynthetic process	1	2	0.227908
GO:0051040	regulation of calcium-independent cell-cell adhesion	1	2	0.227908
GO:0051352	negative regulation of ligase activity	1	2	0.227908
GO:0051365	cellular response to potassium ion starvation	1	2	0.227908
GO:0051466	positive regulation of corticotropin-releasing hormone secretion	1	2	0.227908
GO:0060032	notochord regression	1	2	0.227908
GO:0060183	apelin receptor signaling pathway	1	2	0.227908
GO:0060587	regulation of lipoprotein lipid oxidation	1	2	0.227908
GO:0061386	closure of optic fissure	1	2	0.227908
GO:0061394	regulation of transcription from RNA polymerase II promoter in response to arsenic-containing substance	1	2	0.227908
GO:0061901	regulation of 1-phosphatidylinositol-3-kinase activity	1	2	0.227908
GO:0061903	positive regulation of 1-phosphatidylinositol-3-kinase activity	1	2	0.227908
GO:0070346	positive regulation of fat cell proliferation	1	2	0.227908
GO:0071505	response to mycophenolic acid	1	2	0.227908
GO:0071506	cellular response to mycophenolic acid	1	2	0.227908
GO:0071881	adenylate cyclase-inhibiting adrenergic receptor signaling pathway	1	2	0.227908
GO:0072185	metanephric cap development	1	2	0.227908
GO:0072186	metanephric cap morphogenesis	1	2	0.227908
GO:0072301	regulation of metanephric glomerular mesangial cell proliferation	1	2	0.227908
GO:0090094	metanephric cap mesenchymal cell proliferation involved in metanephros development	1	2	0.227908
GO:0090289	regulation of osteoclast proliferation	1	2	0.227908
GO:0090291	negative regulation of osteoclast proliferation	1	2	0.227908
GO:0090362	positive regulation of platelet-derived growth factor production	1	2	0.227908
GO:0097532	stress response to acid chemical	1	2	0.227908
GO:0097533	cellular stress response to acid chemical	1	2	0.227908
GO:0099183	trans-synaptic signaling by BDNF, modulating synaptic transmission	1	2	0.227908
GO:0099191	trans-synaptic signaling by BDNF	1	2	0.227908
GO:0099538	synaptic signaling via neuropeptide	1	2	0.227908
GO:0099607	lateral attachment of mitotic spindle microtubules to kinetochore	1	2	0.227908
GO:1900923	regulation of glycine import across plasma membrane	1	2	0.227908
GO:1900924	negative regulation of glycine import across plasma membrane	1	2	0.227908
GO:1901318	negative regulation of flagellated sperm motility	1	2	0.227908
GO:1901336	lactone biosynthetic process	1	2	0.227908
GO:1901390	positive regulation of transforming growth factor beta activation	1	2	0.227908
GO:1902020	negative regulation of cilium-dependent cell motility	1	2	0.227908
GO:1902103	negative regulation of metaphase/anaphase transition of meiotic cell cycle	1	2	0.227908
GO:1902257	negative regulation of apoptotic process involved in outflow tract morphogenesis	1	2	0.227908
GO:1902996	regulation of neurofibrillary tangle assembly	1	2	0.227908
GO:1903210	glomerular visceral epithelial cell apoptotic process	1	2	0.227908
GO:1903515	calcium ion transport from cytosol to endoplasmic reticulum	1	2	0.227908
GO:1903610	regulation of calcium-dependent ATPase activity	1	2	0.227908
GO:1903630	regulation of aminoacyl-tRNA ligase activity	1	2	0.227908
GO:1904204	regulation of skeletal muscle hypertrophy	1	2	0.227908
GO:1904245	regulation of polynucleotide adenylyltransferase activity	1	2	0.227908
GO:1904344	regulation of gastric mucosal blood circulation	1	2	0.227908
GO:1904346	positive regulation of gastric mucosal blood circulation	1	2	0.227908
GO:1904576	response to tunicamycin	1	2	0.227908
GO:1904577	cellular response to tunicamycin	1	2	0.227908
GO:1904613	cellular response to 2,3,7,8-tetrachlorodibenzodioxine	1	2	0.227908
GO:1904633	regulation of glomerular visceral epithelial cell apoptotic process	1	2	0.227908
GO:1904635	positive regulation of glomerular visceral epithelial cell apoptotic process	1	2	0.227908
GO:1904640	response to methionine	1	2	0.227908
GO:1904806	regulation of protein oxidation	1	2	0.227908
GO:1904808	positive regulation of protein oxidation	1	2	0.227908
GO:1905133	negative regulation of meiotic chromosome separation	1	2	0.227908
GO:1905178	regulation of cardiac muscle tissue regeneration	1	2	0.227908
GO:1905179	negative regulation of cardiac muscle tissue regeneration	1	2	0.227908
GO:1905665	positive regulation of calcium ion import across plasma membrane	1	2	0.227908
GO:1990768	gastric mucosal blood circulation	1	2	0.227908
GO:1990839	response to endothelin	1	2	0.227908
GO:2000184	positive regulation of progesterone biosynthetic process	1	2	0.227908
GO:2000349	negative regulation of CD40 signaling pathway	1	2	0.227908
GO:2000721	positive regulation of transcription from RNA polymerase II promoter involved in smooth muscle cell differentiation	1	2	0.227908
GO:2000724	positive regulation of cardiac vascular smooth muscle cell differentiation	1	2	0.227908
GO:0051050	positive regulation of transport	33	790	0.227908
GO:0010837	regulation of keratinocyte proliferation	3	29	0.227908
GO:0021696	cerebellar cortex morphogenesis	3	29	0.227908
GO:0032620	interleukin-17 production	3	29	0.227908
GO:0032660	regulation of interleukin-17 production	3	29	0.227908
GO:0033687	osteoblast proliferation	3	29	0.227908
GO:0043372	positive regulation of CD4-positive, alpha-beta T cell differentiation	3	29	0.227908
GO:0045736	negative regulation of cyclin-dependent protein serine/threonine kinase activity	3	29	0.227908
GO:0070232	regulation of T cell apoptotic process	3	29	0.227908
GO:0070633	transepithelial transport	3	29	0.227908
GO:0150077	regulation of neuroinflammatory response	3	29	0.227908
GO:2000637	positive regulation of gene silencing by miRNA	3	29	0.227908
GO:0034765	regulation of ion transmembrane transport	19	410	0.228273
GO:0110149	regulation of biomineralization	6	89	0.228273
GO:0007017	microtubule-based process	34	819	0.231034
GO:0019935	cyclic-nucleotide-mediated signaling	5	68	0.231138
GO:0048708	astrocyte differentiation	5	68	0.231138
GO:0090307	mitotic spindle assembly	5	68	0.231138
GO:1902807	negative regulation of cell cycle G1/S phase transition	5	68	0.231138
GO:0030858	positive regulation of epithelial cell differentiation	4	48	0.233554
GO:0046324	regulation of glucose import	4	48	0.233554
GO:0050829	defense response to Gram-negative bacterium	4	48	0.233554
GO:2000242	negative regulation of reproductive process	4	48	0.233554
GO:0023056	positive regulation of signaling	56	1449	0.239077
GO:0048638	regulation of developmental growth	14	283	0.239613
GO:0022407	regulation of cell-cell adhesion	18	387	0.241265
GO:0014823	response to activity	5	69	0.241834
GO:0045137	development of primary sexual characteristics	10	184	0.2435
GO:0002347	response to tumor cell	3	30	0.2435
GO:0006308	DNA catabolic process	3	30	0.2435
GO:0046427	positive regulation of receptor signaling pathway via JAK-STAT	3	30	0.2435
GO:0048048	embryonic eye morphogenesis	3	30	0.2435
GO:0051602	response to electrical stimulus	3	30	0.2435
GO:0060148	positive regulation of posttranscriptional gene silencing	3	30	0.2435
GO:0072538	T-helper 17 type immune response	3	30	0.2435
GO:1900371	regulation of purine nucleotide biosynthetic process	3	30	0.2435
GO:1901861	regulation of muscle tissue development	3	30	0.2435
GO:1904030	negative regulation of cyclin-dependent protein kinase activity	3	30	0.2435
GO:0042116	macrophage activation	6	91	0.244851
GO:0051259	protein complex oligomerization	11	209	0.245321
GO:0001706	endoderm formation	4	49	0.245321
GO:0019933	cAMP-mediated signaling	4	49	0.245321
GO:0031109	microtubule polymerization or depolymerization	7	114	0.248235
GO:0071674	mononuclear cell migration	9	161	0.248235
GO:0002088	lens development in camera-type eye	5	70	0.248235
GO:0043154	negative regulation of cysteine-type endopeptidase activity involved in apoptotic process	5	70	0.248235
GO:0051781	positive regulation of cell division	5	70	0.248235
GO:0001829	trophectodermal cell differentiation	2	14	0.248235
GO:0007620	copulation	2	14	0.248235
GO:0009713	catechol-containing compound biosynthetic process	2	14	0.248235
GO:0010002	cardioblast differentiation	2	14	0.248235
GO:0021534	cell proliferation in hindbrain	2	14	0.248235
GO:0021692	cerebellar Purkinje cell layer morphogenesis	2	14	0.248235
GO:0022038	corpus callosum development	2	14	0.248235
GO:0030007	cellular potassium ion homeostasis	2	14	0.248235
GO:0032305	positive regulation of icosanoid secretion	2	14	0.248235
GO:0035358	regulation of peroxisome proliferator activated receptor signaling pathway	2	14	0.248235
GO:0035813	regulation of renal sodium excretion	2	14	0.248235
GO:0042423	catecholamine biosynthetic process	2	14	0.248235
GO:0045779	negative regulation of bone resorption	2	14	0.248235
GO:0046068	cGMP metabolic process	2	14	0.248235
GO:0051873	killing by host of symbiont cells	2	14	0.248235
GO:0051883	killing of cells in other organism involved in symbiotic interaction	2	14	0.248235
GO:0070278	extracellular matrix constituent secretion	2	14	0.248235
GO:0071732	cellular response to nitric oxide	2	14	0.248235
GO:1901386	negative regulation of voltage-gated calcium channel activity	2	14	0.248235
GO:1901841	regulation of high voltage-gated calcium channel activity	2	14	0.248235
GO:1904294	positive regulation of ERAD pathway	2	14	0.248235
GO:2000345	regulation of hepatocyte proliferation	2	14	0.248235
GO:2000725	regulation of cardiac muscle cell differentiation	2	14	0.248235
GO:1903037	regulation of leukocyte cell-cell adhesion	14	286	0.249206
GO:0021987	cerebral cortex development	6	92	0.250022
GO:0035270	endocrine system development	6	92	0.250022
GO:0050900	leukocyte migration	15	312	0.250149
GO:0002685	regulation of leukocyte migration	10	186	0.250613
GO:0032869	cellular response to insulin stimulus	10	186	0.250613
GO:0003179	heart valve morphogenesis	4	50	0.254413
GO:0043030	regulation of macrophage activation	4	50	0.254413
GO:0051972	regulation of telomerase activity	4	50	0.254413
GO:0002252	immune effector process	22	499	0.25599
GO:0030808	regulation of nucleotide biosynthetic process	3	31	0.25599
GO:0043276	anoikis	3	31	0.25599
GO:0046627	negative regulation of insulin receptor signaling pathway	3	31	0.25599
GO:0070050	neuron cellular homeostasis	3	31	0.25599
GO:0071392	cellular response to estradiol stimulus	3	31	0.25599
GO:0071902	positive regulation of protein serine/threonine kinase activity	10	187	0.256182
GO:0030500	regulation of bone mineralization	5	71	0.256826
GO:0002444	myeloid leukocyte mediated immunity	6	93	0.258128
GO:0051147	regulation of muscle cell differentiation	7	116	0.260678
GO:0034599	cellular response to oxidative stress	13	263	0.26111
GO:0009058	biosynthetic process	176	5091	0.263724
GO:0010950	positive regulation of endopeptidase activity	9	164	0.26547
GO:0032720	negative regulation of tumor necrosis factor production	4	51	0.267086
GO:0050918	positive chemotaxis	4	51	0.267086
GO:0001570	vasculogenesis	5	72	0.267408
GO:0044070	regulation of anion transport	5	72	0.267408
GO:0051899	membrane depolarization	5	72	0.267408
GO:1904035	regulation of epithelial cell apoptotic process	5	72	0.267408
GO:0070997	neuron death	15	316	0.267971
GO:0032868	response to insulin	12	239	0.268327
GO:0007204	positive regulation of cytosolic calcium ion concentration	13	265	0.269845
GO:0006109	regulation of carbohydrate metabolic process	9	165	0.269845
GO:0006694	steroid biosynthetic process	8	141	0.269845
GO:2001056	positive regulation of cysteine-type endopeptidase activity	8	141	0.269845
GO:0010656	negative regulation of muscle cell apoptotic process	3	32	0.269845
GO:0035633	maintenance of blood-brain barrier	3	32	0.269845
GO:0043537	negative regulation of blood vessel endothelial cell migration	3	32	0.269845
GO:1901020	negative regulation of calcium ion transmembrane transporter activity	3	32	0.269845
GO:2000780	negative regulation of double-strand break repair	3	32	0.269845
GO:0051146	striated muscle cell differentiation	12	240	0.269845
GO:0001325	formation of extrachromosomal circular DNA	2	15	0.269845
GO:0002295	T-helper cell lineage commitment	2	15	0.269845
GO:0002830	positive regulation of type 2 immune response	2	15	0.269845
GO:0006837	serotonin transport	2	15	0.269845
GO:0035743	CD4-positive, alpha-beta T cell cytokine production	2	15	0.269845
GO:0035812	renal sodium excretion	2	15	0.269845
GO:0043691	reverse cholesterol transport	2	15	0.269845
GO:0045591	positive regulation of regulatory T cell differentiation	2	15	0.269845
GO:0045721	negative regulation of gluconeogenesis	2	15	0.269845
GO:0045842	positive regulation of mitotic metaphase/anaphase transition	2	15	0.269845
GO:0045956	positive regulation of calcium ion-dependent exocytosis	2	15	0.269845
GO:0048385	regulation of retinoic acid receptor signaling pathway	2	15	0.269845
GO:0051450	myoblast proliferation	2	15	0.269845
GO:0060211	regulation of nuclear-transcribed mRNA poly(A) tail shortening	2	15	0.269845
GO:0070206	protein trimerization	2	15	0.269845
GO:0090656	t-circle formation	2	15	0.269845
GO:0090737	telomere maintenance via telomere trimming	2	15	0.269845
GO:0099509	regulation of presynaptic cytosolic calcium ion concentration	2	15	0.269845
GO:1900221	regulation of amyloid-beta clearance	2	15	0.269845
GO:1901970	positive regulation of mitotic sister chromatid separation	2	15	0.269845
GO:1905063	regulation of vascular associated smooth muscle cell differentiation	2	15	0.269845
GO:1905564	positive regulation of vascular endothelial cell proliferation	2	15	0.269845
GO:2000402	negative regulation of lymphocyte migration	2	15	0.269845
GO:2000738	positive regulation of stem cell differentiation	2	15	0.269845
GO:2000811	negative regulation of anoikis	2	15	0.269845
GO:0051480	regulation of cytosolic calcium ion concentration	14	292	0.273228
GO:0006140	regulation of nucleotide metabolic process	5	73	0.273285
GO:0032370	positive regulation of lipid transport	5	73	0.273285
GO:2000106	regulation of leukocyte apoptotic process	5	73	0.273285
GO:0035904	aorta development	4	52	0.274679
GO:0090303	positive regulation of wound healing	4	52	0.274679
GO:0034764	positive regulation of transmembrane transport	10	191	0.276266
GO:0032147	activation of protein kinase activity	7	119	0.276508
GO:0045598	regulation of fat cell differentiation	7	119	0.276508
GO:0055076	transition metal ion homeostasis	7	119	0.276508
GO:0006874	cellular calcium ion homeostasis	17	373	0.276508
GO:0048732	gland development	17	373	0.276508
GO:0006112	energy reserve metabolic process	5	74	0.276508
GO:0042475	odontogenesis of dentin-containing tooth	5	74	0.276508
GO:0046364	monosaccharide biosynthetic process	5	74	0.276508
GO:0002446	neutrophil mediated immunity	3	33	0.276508
GO:0010165	response to X-ray	3	33	0.276508
GO:0010665	regulation of cardiac muscle cell apoptotic process	3	33	0.276508
GO:0010765	positive regulation of sodium ion transport	3	33	0.276508
GO:0031640	killing of cells of other organism	3	33	0.276508
GO:0046326	positive regulation of glucose import	3	33	0.276508
GO:0086010	membrane depolarization during action potential	3	33	0.276508
GO:1900077	negative regulation of cellular response to insulin stimulus	3	33	0.276508
GO:1903793	positive regulation of anion transport	3	33	0.276508
GO:0048167	regulation of synaptic plasticity	9	168	0.276508
GO:0051604	protein maturation	13	269	0.276508
GO:0007062	sister chromatid cohesion	4	53	0.276508
GO:0055008	cardiac muscle tissue morphogenesis	4	53	0.276508
GO:1903556	negative regulation of tumor necrosis factor superfamily cytokine production	4	53	0.276508
GO:0022008	neurogenesis	54	1418	0.276508
GO:0007259	receptor signaling pathway via JAK-STAT	7	120	0.276508
GO:0048598	embryonic morphogenesis	22	509	0.276508
GO:0006766	vitamin metabolic process	6	97	0.276508
GO:0046660	female sex differentiation	6	97	0.276508
GO:0071887	leukocyte apoptotic process	6	97	0.276508
GO:0003002	regionalization	13	270	0.276508
GO:0060291	long-term synaptic potentiation	5	75	0.276508
GO:0009792	embryo development ending in birth or egg hatching	24	566	0.276508
GO:0000097	sulfur amino acid biosynthetic process	2	16	0.276508
GO:0001502	cartilage condensation	2	16	0.276508
GO:0003091	renal water homeostasis	2	16	0.276508
GO:0006978	DNA damage response, signal transduction by p53 class mediator resulting in transcription of p21 class mediator	2	16	0.276508
GO:0014821	phasic smooth muscle contraction	2	16	0.276508
GO:0030810	positive regulation of nucleotide biosynthetic process	2	16	0.276508
GO:0032303	regulation of icosanoid secretion	2	16	0.276508
GO:0035809	regulation of urine volume	2	16	0.276508
GO:0035970	peptidyl-threonine dephosphorylation	2	16	0.276508
GO:0042359	vitamin D metabolic process	2	16	0.276508
GO:0043117	positive regulation of vascular permeability	2	16	0.276508
GO:0046851	negative regulation of bone remodeling	2	16	0.276508
GO:0070293	renal absorption	2	16	0.276508
GO:0070431	nucleotide-binding oligomerization domain containing 2 signaling pathway	2	16	0.276508
GO:0090026	positive regulation of monocyte chemotaxis	2	16	0.276508
GO:0090231	regulation of spindle checkpoint	2	16	0.276508
GO:0090266	regulation of mitotic cell cycle spindle assembly checkpoint	2	16	0.276508
GO:0090399	replicative senescence	2	16	0.276508
GO:0097067	cellular response to thyroid hormone stimulus	2	16	0.276508
GO:1900373	positive regulation of purine nucleotide biosynthetic process	2	16	0.276508
GO:1902101	positive regulation of metaphase/anaphase transition of cell cycle	2	16	0.276508
GO:1903504	regulation of mitotic spindle checkpoint	2	16	0.276508
GO:1903975	regulation of glial cell migration	2	16	0.276508
GO:0048469	cell maturation	8	145	0.276508
GO:0010332	response to gamma radiation	4	54	0.276508
GO:0032731	positive regulation of interleukin-1 beta production	4	54	0.276508
GO:0043407	negative regulation of MAP kinase activity	4	54	0.276508
GO:0010639	negative regulation of organelle organization	15	324	0.276508
GO:0007095	mitotic G2 DNA damage checkpoint signaling	3	34	0.276508
GO:0010907	positive regulation of glucose metabolic process	3	34	0.276508
GO:0014003	oligodendrocyte development	3	34	0.276508
GO:0021587	cerebellum morphogenesis	3	34	0.276508
GO:0032689	negative regulation of interferon-gamma production	3	34	0.276508
GO:0042304	regulation of fatty acid biosynthetic process	3	34	0.276508
GO:0045738	negative regulation of DNA repair	3	34	0.276508
GO:0046636	negative regulation of alpha-beta T cell activation	3	34	0.276508
GO:0051973	positive regulation of telomerase activity	3	34	0.276508
GO:0021700	developmental maturation	12	246	0.276508
GO:0001560	regulation of cell growth by extracellular stimulus	1	3	0.276508
GO:0002276	basophil activation involved in immune response	1	3	0.276508
GO:0002538	arachidonic acid metabolite production involved in inflammatory response	1	3	0.276508
GO:0002540	leukotriene production involved in inflammatory response	1	3	0.276508
GO:0002541	activation of plasma proteins involved in acute inflammatory response	1	3	0.276508
GO:0002677	negative regulation of chronic inflammatory response	1	3	0.276508
GO:0003257	positive regulation of transcription from RNA polymerase II promoter involved in myocardial precursor cell differentiation	1	3	0.276508
GO:0003275	apoptotic process involved in outflow tract morphogenesis	1	3	0.276508
GO:0003310	pancreatic A cell differentiation	1	3	0.276508
GO:0006579	amino-acid betaine catabolic process	1	3	0.276508
GO:0007057	spindle assembly involved in female meiosis I	1	3	0.276508
GO:0007352	zygotic specification of dorsal/ventral axis	1	3	0.276508
GO:0007418	ventral midline development	1	3	0.276508
GO:0009093	cysteine catabolic process	1	3	0.276508
GO:0009786	regulation of asymmetric cell division	1	3	0.276508
GO:0010193	response to ozone	1	3	0.276508
GO:0010701	positive regulation of norepinephrine secretion	1	3	0.276508
GO:0010956	negative regulation of calcidiol 1-monooxygenase activity	1	3	0.276508
GO:0014043	negative regulation of neuron maturation	1	3	0.276508
GO:0014734	skeletal muscle hypertrophy	1	3	0.276508
GO:0014738	regulation of muscle hyperplasia	1	3	0.276508
GO:0015787	UDP-glucuronic acid transmembrane transport	1	3	0.276508
GO:0015789	UDP-N-acetylgalactosamine transmembrane transport	1	3	0.276508
GO:0015870	acetylcholine transport	1	3	0.276508
GO:0019448	L-cysteine catabolic process	1	3	0.276508
GO:0030389	fructosamine metabolic process	1	3	0.276508
GO:0031548	regulation of brain-derived neurotrophic factor receptor signaling pathway	1	3	0.276508
GO:0032345	negative regulation of aldosterone metabolic process	1	3	0.276508
GO:0032348	negative regulation of aldosterone biosynthetic process	1	3	0.276508
GO:0032765	positive regulation of mast cell cytokine production	1	3	0.276508
GO:0033058	directional locomotion	1	3	0.276508
GO:0033078	extrathymic T cell differentiation	1	3	0.276508
GO:0033624	negative regulation of integrin activation	1	3	0.276508
GO:0034059	response to anoxia	1	3	0.276508
GO:0035166	post-embryonic hemopoiesis	1	3	0.276508
GO:0035609	C-terminal protein deglutamylation	1	3	0.276508
GO:0035634	response to stilbenoid	1	3	0.276508
GO:0035781	CD86 biosynthetic process	1	3	0.276508
GO:0035801	adrenal cortex development	1	3	0.276508
GO:0035983	response to trichostatin A	1	3	0.276508
GO:0035984	cellular response to trichostatin A	1	3	0.276508
GO:0038154	interleukin-11-mediated signaling pathway	1	3	0.276508
GO:0042078	germ-line stem cell division	1	3	0.276508
GO:0042360	vitamin E metabolic process	1	3	0.276508
GO:0042361	menaquinone catabolic process	1	3	0.276508
GO:0042631	cellular response to water deprivation	1	3	0.276508
GO:0044785	metaphase/anaphase transition of meiotic cell cycle	1	3	0.276508
GO:0045065	cytotoxic T cell differentiation	1	3	0.276508
GO:0045575	basophil activation	1	3	0.276508
GO:0046439	L-cysteine metabolic process	1	3	0.276508
GO:0046668	regulation of retinal cell programmed cell death	1	3	0.276508
GO:0048133	male germ-line stem cell asymmetric division	1	3	0.276508
GO:0051461	positive regulation of corticotropin secretion	1	3	0.276508
GO:0060024	rhythmic synaptic transmission	1	3	0.276508
GO:0060084	synaptic transmission involved in micturition	1	3	0.276508
GO:0060086	circadian temperature homeostasis	1	3	0.276508
GO:0060157	urinary bladder development	1	3	0.276508
GO:0060298	positive regulation of sarcomere organization	1	3	0.276508
GO:0060406	positive regulation of penile erection	1	3	0.276508
GO:0060486	club cell differentiation	1	3	0.276508
GO:0060584	regulation of prostaglandin-endoperoxide synthase activity	1	3	0.276508
GO:0060585	positive regulation of prostaglandin-endoperoxide synthase activity	1	3	0.276508
GO:0060671	epithelial cell differentiation involved in embryonic placenta development	1	3	0.276508
GO:0060672	epithelial cell morphogenesis involved in placental branching	1	3	0.276508
GO:0061526	acetylcholine secretion	1	3	0.276508
GO:0061713	anterior neural tube closure	1	3	0.276508
GO:0061740	protein targeting to lysosome involved in chaperone-mediated autophagy	1	3	0.276508
GO:0070101	positive regulation of chemokine-mediated signaling pathway	1	3	0.276508
GO:0070105	positive regulation of interleukin-6-mediated signaling pathway	1	3	0.276508
GO:0070236	negative regulation of activation-induced cell death of T cells	1	3	0.276508
GO:0070425	negative regulation of nucleotide-binding oligomerization domain containing signaling pathway	1	3	0.276508
GO:0070433	negative regulation of nucleotide-binding oligomerization domain containing 2 signaling pathway	1	3	0.276508
GO:0070667	negative regulation of mast cell proliferation	1	3	0.276508
GO:0071163	DNA replication preinitiation complex assembly	1	3	0.276508
GO:0071284	cellular response to lead ion	1	3	0.276508
GO:0071373	cellular response to luteinizing hormone stimulus	1	3	0.276508
GO:0071873	response to norepinephrine	1	3	0.276508
GO:0071930	negative regulation of transcription involved in G1/S transition of mitotic cell cycle	1	3	0.276508
GO:0071932	replication fork reversal	1	3	0.276508
GO:0072138	mesenchymal cell proliferation involved in ureteric bud development	1	3	0.276508
GO:0072262	metanephric glomerular mesangial cell proliferation involved in metanephros development	1	3	0.276508
GO:0097118	neuroligin clustering involved in postsynaptic membrane assembly	1	3	0.276508
GO:0097374	sensory neuron axon guidance	1	3	0.276508
GO:0098700	neurotransmitter loading into synaptic vesicle	1	3	0.276508
GO:0098722	asymmetric stem cell division	1	3	0.276508
GO:0098728	germline stem cell asymmetric division	1	3	0.276508
GO:0099040	ceramide translocation	1	3	0.276508
GO:0110021	cardiac muscle myoblast proliferation	1	3	0.276508
GO:0110022	regulation of cardiac muscle myoblast proliferation	1	3	0.276508
GO:0110024	positive regulation of cardiac muscle myoblast proliferation	1	3	0.276508
GO:1900239	regulation of phenotypic switching	1	3	0.276508
GO:1900623	regulation of monocyte aggregation	1	3	0.276508
GO:1900625	positive regulation of monocyte aggregation	1	3	0.276508
GO:1901228	positive regulation of transcription from RNA polymerase II promoter involved in heart development	1	3	0.276508
GO:1901329	regulation of odontoblast differentiation	1	3	0.276508
GO:1901491	negative regulation of lymphangiogenesis	1	3	0.276508
GO:1901858	regulation of mitochondrial DNA metabolic process	1	3	0.276508
GO:1901994	negative regulation of meiotic cell cycle phase transition	1	3	0.276508
GO:1902102	regulation of metaphase/anaphase transition of meiotic cell cycle	1	3	0.276508
GO:1902256	regulation of apoptotic process involved in outflow tract morphogenesis	1	3	0.276508
GO:1902988	neurofibrillary tangle assembly	1	3	0.276508
GO:1902990	mitotic telomere maintenance via semi-conservative replication	1	3	0.276508
GO:1903804	glycine import across plasma membrane	1	3	0.276508
GO:1903984	positive regulation of TRAIL-activated apoptotic signaling pathway	1	3	0.276508
GO:1904020	regulation of G protein-coupled receptor internalization	1	3	0.276508
GO:1904116	response to vasopressin	1	3	0.276508
GO:1904117	cellular response to vasopressin	1	3	0.276508
GO:1904578	response to thapsigargin	1	3	0.276508
GO:1904579	cellular response to thapsigargin	1	3	0.276508
GO:1904580	regulation of intracellular mRNA localization	1	3	0.276508
GO:1904582	positive regulation of intracellular mRNA localization	1	3	0.276508
GO:1904636	response to ionomycin	1	3	0.276508
GO:1904637	cellular response to ionomycin	1	3	0.276508
GO:1904849	positive regulation of cell chemotaxis to fibroblast growth factor	1	3	0.276508
GO:1905132	regulation of meiotic chromosome separation	1	3	0.276508
GO:1905319	mesenchymal stem cell migration	1	3	0.276508
GO:1905320	regulation of mesenchymal stem cell migration	1	3	0.276508
GO:1905322	positive regulation of mesenchymal stem cell migration	1	3	0.276508
GO:1905335	regulation of aggrephagy	1	3	0.276508
GO:1905337	positive regulation of aggrephagy	1	3	0.276508
GO:1905463	negative regulation of DNA duplex unwinding	1	3	0.276508
GO:1905684	regulation of plasma membrane repair	1	3	0.276508
GO:1990168	protein K33-linked deubiquitination	1	3	0.276508
GO:2000065	negative regulation of cortisol biosynthetic process	1	3	0.276508
GO:2000124	regulation of endocannabinoid signaling pathway	1	3	0.276508
GO:2000502	negative regulation of natural killer cell chemotaxis	1	3	0.276508
GO:2000546	positive regulation of endothelial cell chemotaxis to fibroblast growth factor	1	3	0.276508
GO:2000634	regulation of primary miRNA processing	1	3	0.276508
GO:2000635	negative regulation of primary miRNA processing	1	3	0.276508
GO:2000722	regulation of cardiac vascular smooth muscle cell differentiation	1	3	0.276508
GO:2001170	negative regulation of ATP biosynthetic process	1	3	0.276508
GO:0007507	heart development	22	513	0.276508
GO:0002706	regulation of lymphocyte mediated immunity	8	146	0.276983
GO:0001959	regulation of cytokine-mediated signaling pathway	7	122	0.276983
GO:0031570	DNA integrity checkpoint signaling	7	122	0.276983
GO:0043280	positive regulation of cysteine-type endopeptidase activity involved in apoptotic process	7	122	0.276983
GO:0072006	nephron development	7	122	0.276983
GO:0007155	cell adhesion	51	1338	0.277387
GO:0060021	roof of mouth development	5	76	0.277387
GO:2000117	negative regulation of cysteine-type endopeptidase activity	5	76	0.277387
GO:0046165	alcohol biosynthetic process	7	123	0.285562
GO:0002028	regulation of sodium ion transport	5	77	0.28879
GO:0006970	response to osmotic stress	5	77	0.28879
GO:0070664	negative regulation of leukocyte proliferation	5	77	0.28879
GO:0002708	positive regulation of lymphocyte mediated immunity	6	100	0.290399
GO:0055007	cardiac muscle cell differentiation	6	100	0.290399
GO:0032412	regulation of ion transmembrane transporter activity	11	223	0.290484
GO:1901361	organic cyclic compound catabolic process	20	462	0.290484
GO:0010662	regulation of striated muscle cell apoptotic process	3	35	0.290645
GO:0010874	regulation of cholesterol efflux	3	35	0.290645
GO:0032373	positive regulation of sterol transport	3	35	0.290645
GO:0032376	positive regulation of cholesterol transport	3	35	0.290645
GO:0042311	vasodilation	3	35	0.290645
GO:1905898	positive regulation of response to endoplasmic reticulum stress	3	35	0.290645
GO:2000516	positive regulation of CD4-positive, alpha-beta T cell activation	3	35	0.290645
GO:0031214	biomineral tissue development	8	148	0.290645
GO:0032409	regulation of transporter activity	12	249	0.290729
GO:0022610	biological adhesion	51	1344	0.290729
GO:0001780	neutrophil homeostasis	2	17	0.292699
GO:0002021	response to dietary excess	2	17	0.292699
GO:0008356	asymmetric cell division	2	17	0.292699
GO:0032740	positive regulation of interleukin-17 production	2	17	0.292699
GO:0040037	negative regulation of fibroblast growth factor receptor signaling pathway	2	17	0.292699
GO:0042772	DNA damage response, signal transduction resulting in transcription	2	17	0.292699
GO:0044062	regulation of excretion	2	17	0.292699
GO:0045723	positive regulation of fatty acid biosynthetic process	2	17	0.292699
GO:0048745	smooth muscle tissue development	2	17	0.292699
GO:0060716	labyrinthine layer blood vessel development	2	17	0.292699
GO:0061050	regulation of cell growth involved in cardiac muscle cell development	2	17	0.292699
GO:0070233	negative regulation of T cell apoptotic process	2	17	0.292699
GO:0071625	vocalization behavior	2	17	0.292699
GO:1902430	negative regulation of amyloid-beta formation	2	17	0.292699
GO:0071560	cellular response to transforming growth factor beta stimulus	11	224	0.293344
GO:0009967	positive regulation of signal transduction	49	1288	0.294752
GO:0031343	positive regulation of cell killing	4	56	0.295821
GO:0032890	regulation of organic acid transport	4	56	0.295821
GO:2001021	negative regulation of response to DNA damage stimulus	5	78	0.295821
GO:0110148	biomineralization	8	149	0.295821
GO:0055074	calcium ion homeostasis	17	383	0.297283
GO:0001953	negative regulation of cell-matrix adhesion	3	36	0.305411
GO:0014911	positive regulation of smooth muscle cell migration	3	36	0.305411
GO:0019432	triglyceride biosynthetic process	3	36	0.305411
GO:0021575	hindbrain morphogenesis	3	36	0.305411
GO:0033260	nuclear DNA replication	3	36	0.305411
GO:0042269	regulation of natural killer cell mediated cytotoxicity	3	36	0.305411
GO:0042752	regulation of circadian rhythm	6	102	0.305431
GO:0098542	defense response to other organism	31	774	0.306336
GO:0014013	regulation of gliogenesis	5	79	0.306336
GO:0019218	regulation of steroid metabolic process	5	79	0.306336
GO:0042093	T-helper cell differentiation	4	57	0.30773
GO:0045600	positive regulation of fat cell differentiation	4	57	0.30773
GO:0046854	phosphatidylinositol phosphate biosynthetic process	4	57	0.30773
GO:0048645	animal organ formation	4	57	0.30773
GO:0051145	smooth muscle cell differentiation	4	57	0.30773
GO:0043009	chordate embryonic development	23	550	0.30773
GO:0010959	regulation of metal ion transport	15	332	0.309115
GO:0006006	glucose metabolic process	9	176	0.310429
GO:0008202	steroid metabolic process	12	253	0.310429
GO:0080135	regulation of cellular response to stress	25	607	0.312595
GO:0009059	macromolecule biosynthetic process	143	4131	0.312872
GO:0006304	DNA modification	6	103	0.313787
GO:0035051	cardiocyte differentiation	7	127	0.313947
GO:0006641	triglyceride metabolic process	5	80	0.313958
GO:0008585	female gonad development	5	80	0.313958
GO:1901292	nucleoside phosphate catabolic process	5	80	0.313958
GO:0001759	organ induction	2	18	0.313958
GO:0006067	ethanol metabolic process	2	18	0.313958
GO:0006577	amino-acid betaine metabolic process	2	18	0.313958
GO:0006977	DNA damage response, signal transduction by p53 class mediator resulting in cell cycle arrest	2	18	0.313958
GO:0007398	ectoderm development	2	18	0.313958
GO:0008211	glucocorticoid metabolic process	2	18	0.313958
GO:0021846	cell proliferation in forebrain	2	18	0.313958
GO:0031639	plasminogen activation	2	18	0.313958
GO:0032891	negative regulation of organic acid transport	2	18	0.313958
GO:0034104	negative regulation of tissue remodeling	2	18	0.313958
GO:0043373	CD4-positive, alpha-beta T cell lineage commitment	2	18	0.313958
GO:0060259	regulation of feeding behavior	2	18	0.313958
GO:0060391	positive regulation of SMAD protein signal transduction	2	18	0.313958
GO:0061042	vascular wound healing	2	18	0.313958
GO:0071731	response to nitric oxide	2	18	0.313958
GO:0097164	ammonium ion metabolic process	2	18	0.313958
GO:0098743	cell aggregation	2	18	0.313958
GO:1905820	positive regulation of chromosome separation	2	18	0.313958
GO:2000042	negative regulation of double-strand break repair via homologous recombination	2	18	0.313958
GO:2000193	positive regulation of fatty acid transport	2	18	0.313958
GO:2001169	regulation of ATP biosynthetic process	2	18	0.313958
[truncated: 3,727 more rows]

## Sheet: Supp Material  3
Late Recurrence Pre-C/T vs Post-C/T DEGs; Pre-C/T as reference
	logFC	logCPM	F	PValue	FDR
F3	1.98744	5.70153	61.5082	3.13e-08	0.000522474
DEPP1	2.45847	5.28351	51.095	1.62e-07	0.00134752
KLF9	1.958	4.88039	42.0147	8.25e-07	0.00264943
BFSP2	2.49291	-0.343548	41.9021	8.43e-07	0.00264943
TSC22D3	2.51542	5.85043	41.1065	9.83e-07	0.00264943
HERPUD1	1.08076	7.09828	40.7379	1.06e-06	0.00264943
SANBR	-0.536491	5.27453	40.4743	1.11e-06	0.00264943
PDK4	2.35075	6.65966	36.6832	2.4e-06	0.00433369
SNRNP48	-0.520084	4.18989	36.374	2.56e-06	0.00433369
ISG20	1.33221	3.2352	36.2957	2.6e-06	0.00433369
TSC22D1	0.473648	7.50558	35.6259	3e-06	0.00453892
ZNF726	-1.22513	2.23795	33.6882	4.55e-06	0.0055232
ZBTB16	3.86484	5.73628	33.2996	4.96e-06	0.0055232
KIF13B	0.624887	6.8683	32.655	5.73e-06	0.0055232
CENPJ	-0.573966	6.11602	32.6311	5.76e-06	0.0055232
IL6ST	1.0811	8.1646	31.9962	6.64e-06	0.0055232
DDIT4	1.41721	5.20722	31.7361	7.05e-06	0.0055232
CEP295	-0.574886	7.14443	31.5273	7.39e-06	0.0055232
TMEM43	0.627961	6.15501	31.5264	7.39e-06	0.0055232
SOCS3	1.68552	5.41839	31.4136	7.59e-06	0.0055232
CEP85	-0.796807	4.77119	31.1105	8.14e-06	0.0055232
RBPMS	0.981795	6.21421	31.0885	8.18e-06	0.0055232
ZNF724	-1.08036	2.277	30.7884	8.76e-06	0.0055232
C1orf174	-0.47047	4.26302	30.7737	8.79e-06	0.0055232
CEBPD	1.42854	5.51845	30.7146	8.92e-06	0.0055232
AMFR	0.544127	6.64067	30.6042	9.15e-06	0.0055232
PHLDA1	1.56443	5.55274	30.5158	9.34e-06	0.0055232
XPO1	-0.465436	8.92542	30.2818	9.86e-06	0.0055232
PPP1R27	-1.42226	-0.105245	30.2776	9.87e-06	0.0055232
TRMT13	-0.424663	5.26613	30.2473	9.94e-06	0.0055232
ZNF3	-0.44648	5.67302	30.0614	1.04e-05	0.00558318
RHOB	1.39257	6.2813	29.8817	1.08e-05	0.00564242
MAOA	1.40707	4.42698	29.6249	1.15e-05	0.0056583
CCDC18	-0.468931	5.88525	29.6134	1.15e-05	0.0056583
CAVIN2	1.91534	4.05503	29.4736	1.19e-05	0.00568205
ZNF550	-0.528968	3.84815	29.2112	1.27e-05	0.00588053
CEP152	-0.653094	5.70085	28.8404	1.39e-05	0.00617274
PHYHIP	2.23056	0.598529	28.7836	1.41e-05	0.00617274
RBM15	-0.479848	6.59511	28.6029	1.47e-05	0.00628244
CHTOP	-0.531603	6.26279	28.4669	1.52e-05	0.00633024
RIBC2	-1.13599	2.84133	28.3574	1.56e-05	0.00634218
PER1	2.27288	7.5658	28.2455	1.6e-05	0.006345
CCL17	2.44206	-1.24156	28.1116	1.66e-05	0.006345
FBXO5	-0.764273	4.42703	27.9773	1.71e-05	0.006345
SLC5A3	-0.87672	5.76688	27.9433	1.73e-05	0.006345
CLK2	-0.500303	6.47168	27.7922	1.79e-05	0.006345
EED	-0.472474	5.38837	27.7875	1.79e-05	0.006345
FKBP5	1.99415	7.03542	27.7106	1.83e-05	0.006345
MT2A	1.2009	6.38126	27.493	1.93e-05	0.00640844
SERINC1	0.559918	7.17005	27.4256	1.96e-05	0.00640844
CCDC150	-1.29625	4.2208	27.3782	1.98e-05	0.00640844
ZFAND5	0.948942	7.41502	27.2601	2.04e-05	0.00640844
GADD45A	0.873246	4.91708	27.2158	2.07e-05	0.00640844
ANAPC7	-0.396913	6.15919	27.1447	2.1e-05	0.00640844
FBXO32	1.37146	6.71471	27.0738	2.14e-05	0.00640844
ESD	0.624094	5.49971	27.0479	2.15e-05	0.00640844
CH25H	1.85654	1.74418	26.7609	2.31e-05	0.00676435
KIAA0513	0.98761	3.66917	26.6511	2.38e-05	0.00683347
GNAO1	1.45546	3.19733	26.5462	2.44e-05	0.00689727
TSHZ2	1.03491	6.97794	26.4067	2.53e-05	0.00702529
MPHOSPH10	-0.357496	6.25239	25.4831	3.2e-05	0.00874501
VSIR	0.948639	4.31015	25.2423	3.41e-05	0.00915554
ABHD2	0.588197	6.56238	25.1058	3.53e-05	0.00933447
CLDN11	1.98512	3.35286	24.9836	3.64e-05	0.00945598
ESM1	-1.90953	1.775	24.9359	3.69e-05	0.00945598
SKA2	-0.67392	4.34083	24.8149	3.81e-05	0.00961119
ZSCAN21	-0.41304	4.45815	24.6886	3.93e-05	0.00978561
POLH	-0.452659	5.70034	24.4074	4.24e-05	0.0103804
ZNF813	-0.520494	3.08535	24.2128	4.46e-05	0.0107692
ZBTB39	-0.498985	4.13948	24.0275	4.68e-05	0.0109991
S100B	1.76503	1.41018	24.0252	4.69e-05	0.0109991
XRCC2	-1.18198	3.69644	23.9295	4.81e-05	0.0111258
SLC13A4	-0.655472	4.69079	23.6177	5.22e-05	0.0119026
METTL2B	-0.374174	6.10937	23.5156	5.37e-05	0.0119026
ZSCAN20	-0.501618	4.3491	23.4977	5.39e-05	0.0119026
RGS2	2.20867	5.6457	23.475	5.43e-05	0.0119026
EZH2	-0.950483	6.21841	23.2859	5.71e-05	0.0123619
RASD1	2.58103	3.85334	23.1583	5.91e-05	0.0126314
GALNT15	2.05365	3.705	22.9918	6.18e-05	0.0130474
DDIT3	-0.642542	4.53418	22.8131	6.49e-05	0.0135265
CELF2	1.28867	5.88821	22.7666	6.58e-05	0.0135301
CD81	0.423309	8.00878	22.6979	6.7e-05	0.0136185
PIF1	-1.05924	3.49894	22.4323	7.21e-05	0.0144709
GPR182	-0.750218	1.17691	22.3715	7.33e-05	0.0145398
C2CD3	-0.33516	7.29751	22.2188	7.64e-05	0.0148356
SLC19A2	1.42084	4.99207	22.1731	7.74e-05	0.0148356
SMAD6	-0.851463	4.09751	22.1715	7.74e-05	0.0148356
KIF3A	-0.384263	5.42817	22.0894	7.92e-05	0.015004
MT1A	2.4903	1.17475	22.0042	8.11e-05	0.015122
JCHAIN	2.19469	5.80018	21.9552	8.22e-05	0.015122
ZNF417	-0.400682	6.2872	21.8871	8.38e-05	0.015122
CEP89	-0.4278	5.99866	21.865	8.43e-05	0.015122
EMSY	-0.366912	6.88083	21.8343	8.5e-05	0.015122
MRPS6	-0.558505	5.01575	21.8104	8.56e-05	0.015122
PADI4	1.85683	-0.864166	21.7615	8.68e-05	0.015122
SEZ6L	1.92528	1.33284	21.7145	8.79e-05	0.015122
KLF4	2.07416	5.59591	21.6905	8.85e-05	0.015122
ZNF793	-0.539747	3.96824	21.6462	8.96e-05	0.015122
SMC1B	-1.04471	4.3149	21.6386	8.98e-05	0.015122
ZFP36	2.12854	8.12233	21.5407	9.23e-05	0.0152101
SERPINE1	2.20139	7.85526	21.4634	9.43e-05	0.0152101
CSRNP1	1.49472	5.64103	21.455	9.46e-05	0.0152101
LCN6	2.92485	-1.05829	21.4508	9.47e-05	0.0152101
SLA	1.52298	4.99873	21.4424	9.49e-05	0.0152101
SMC4	-0.781882	7.96585	21.3763	9.67e-05	0.0152257
CAVIN4	-0.93769	2.08001	21.3711	9.68e-05	0.0152257
CENPO	-0.824568	4.33555	21.3052	9.86e-05	0.0153308
PRDM1	1.28818	6.06025	21.2805	9.93e-05	0.0153308
SARAF	0.583569	7.35971	21.2034	0.000101527	0.0154491
JUNB	1.56036	7.43525	21.1883	0.000101962	0.0154491
CCAR1	-0.36253	7.94972	21.0572	0.000105822	0.0158896
DNMT3A	-0.416994	7.13526	21.0199	0.000106951	0.0159156
TFPI	1.0201	4.46105	20.9495	0.000109114	0.0160938
LIG1	-0.62881	6.45623	20.8614	0.000111885	0.0163578
RPP40	-0.618307	3.27342	20.7739	0.000114716	0.016588
CPM	1.23638	5.23204	20.7516	0.00011545	0.016588
MID2	0.722363	4.6687	20.631	0.000119504	0.016894
CEP104	-0.388244	6.22762	20.628	0.000119607	0.016894
GLUL	0.750181	8.57865	20.5939	0.000120783	0.0169168
TRABD2B	1.12857	2.77124	20.5284	0.000123079	0.0170169
OR2B2	-1.63379	0.202746	20.5094	0.000123752	0.0170169
ZNF695	-1.44462	2.72094	20.4675	0.000125253	0.0170169
ZNF587	-0.397984	7.33518	20.4267	0.000126733	0.0170169
IGLL5	2.29551	5.50821	20.4221	0.0001269	0.0170169
H1-1	-1.10268	3.4037	20.3775	0.000128544	0.0170169
DUSP1	3.10904	7.92131	20.3637	0.000129057	0.0170169
NPAS1	-0.985689	0.469168	20.3474	0.000129666	0.0170169
DCLK3	-1.53352	0.237049	20.2856	0.000132001	0.0171841
IL7R	1.77597	4.93016	20.2595	0.000133002	0.0171841
UPF2	-0.348561	7.40816	20.2084	0.000134983	0.0172689
PRPF3	-0.438338	6.51566	20.1893	0.000135731	0.0172689
POU2AF1	1.87367	2.79167	19.9751	0.000144446	0.018101
DBF4B	-0.57121	3.98515	19.9428	0.000145811	0.018101
FAM111A	-0.477331	6.28044	19.9226	0.000146671	0.018101
SRRT	-0.375804	7.85012	19.9081	0.000147295	0.018101
TAF4	-0.467387	6.46698	19.8941	0.000147897	0.018101
TMEM81	-0.610552	2.03077	19.8692	0.000148975	0.018101
CRYL1	0.625709	3.84519	19.8455	0.000150012	0.018101
SLC7A14	2.2976	1.45717	19.8239	0.000150959	0.018101
CDK3	-0.459563	4.20265	19.7269	0.000155306	0.0183007
FAH	0.604571	4.67063	19.7219	0.000155536	0.0183007
HLF	2.9351	3.42161	19.7135	0.000155919	0.0183007
C6orf223	-1.51536	0.991825	19.652	0.000158754	0.0185032
FANCB	-0.849123	4.39223	19.5804	0.000162131	0.01875
SRRM5	-0.679909	2.57588	19.5514	0.000163518	0.01875
FOXO1	1.10367	6.35974	19.5144	0.00016531	0.01875
KCNB1	1.53792	2.50919	19.4912	0.000166445	0.01875
TM4SF4	2.29745	-0.376557	19.4901	0.000166497	0.01875
STIM1	0.418285	5.84686	19.4137	0.000170293	0.018894
ACSL6	1.41573	1.03119	19.3998	0.000170994	0.018894
SLC4A10	2.11905	-0.318027	19.3807	0.000171961	0.018894
RNASE4	1.32884	2.38275	19.3738	0.00017231	0.018894
NBPF3	-0.468059	3.2732	19.3048	0.000175863	0.0189585
PRDM8	1.37942	2.04405	19.2989	0.000176172	0.0189585
APH1B	0.816908	3.14699	19.2801	0.000177154	0.0189585
PCSK5	0.893661	6.16488	19.2745	0.000177448	0.0189585
CLVS1	-1.47463	1.59406	19.1561	0.000183794	0.0192404
HECA	0.483872	5.55438	19.145	0.000184403	0.0192404
ADH1C	1.90096	2.85205	19.1443	0.000184437	0.0192404
ZNF812P	2.16106	-0.677889	19.4036	0.000184704	0.0192404
SHC2	1.19173	3.50018	19.0995	0.000186913	0.0193217
PHACTR4	-0.361335	7.14868	19.0835	0.000187804	0.0193217
KLF7	0.722785	5.18347	19.0523	0.000189556	0.0193824
CCDC69	1.26062	4.16512	18.9658	0.000194512	0.0197408
PCNT	-0.438125	8.07443	18.9319	0.000196486	0.0197408
SERPINA3	2.555	5.25637	18.9298	0.000196615	0.0197408
FNDC3A	0.529837	7.60642	18.8498	0.000201373	0.0200369
LAMA2	1.89438	8.10289	18.8399	0.000201968	0.0200369
CCDC34	-0.624177	4.68198	18.6528	0.000213639	0.0209266
FUBP1	-0.254232	8.08549	18.6044	0.000216774	0.0209266
CCDC68	1.28701	2.19261	18.6013	0.000216978	0.0209266
LONRF1	1.0603	5.53073	18.5822	0.000218224	0.0209266
HS3ST3B1	0.896886	1.74549	18.5817	0.000218262	0.0209266
NFKBIA	0.844878	7.15236	18.5785	0.00021847	0.0209266
TBCC	-0.536403	3.87372	18.5563	0.000219936	0.0209467
C21orf91	-0.512075	4.733	18.5325	0.000221525	0.0209782
ARMCX6	-0.484766	3.41284	18.4556	0.000226729	0.0211939
SEC14L1	0.46536	7.15773	18.4476	0.000227278	0.0211939
ALDH1A1	1.85122	6.48573	18.4426	0.000227618	0.0211939
STMP1	-0.41396	4.17714	18.3893	0.000231319	0.0212014
CRYAB	0.655678	5.01583	18.3888	0.000231357	0.0212014
ZFP82	-0.496351	3.56405	18.3865	0.000231515	0.0212014
ANTXR2	1.03118	5.71448	18.3521	0.000233945	0.0212232
GMCL1	-0.454132	5.37395	18.3261	0.000235798	0.0212232
ZNF808	-0.384716	5.76621	18.2996	0.000237702	0.0212232
SMG7	-0.342633	8.07104	18.294	0.0002381	0.0212232
NAPSA	-0.632541	2.63076	18.2938	0.000238119	0.0212232
ABCA8	2.12261	6.46402	18.255	0.000240941	0.0212973
CENPQ	-0.574142	2.59477	18.2473	0.000241507	0.0212973
NAGLU	0.42064	4.57883	18.1026	0.000252385	0.0221051
FAM98C	-0.583274	2.99222	18.0904	0.00025332	0.0221051
ZKSCAN1	-0.286512	7.14863	18.0533	0.000256206	0.0222405
SESN1	0.867147	5.40743	18.0297	0.000258065	0.0222859
BTG1	0.672961	5.56251	18.0085	0.000259744	0.0223152
PRPF18	-0.335437	5.4391	17.9674	0.00026303	0.0224816
TMEM236	1.27669	0.460968	17.9429	0.000265008	0.0225352
METTL7A	0.919379	4.76415	17.8691	0.00027107	0.0227285
GADD45B	1.59417	5.45525	17.8634	0.000271547	0.0227285
REST	-0.482481	7.68669	17.8478	0.000272848	0.0227285
UBL3	0.659827	4.50149	17.8397	0.000273529	0.0227285
SUPT7L	-0.287117	5.99419	17.7911	0.000277643	0.0227285
TIPARP	1.23981	6.93557	17.7643	0.000279941	0.0227285
ZNF786	-0.541533	3.76591	17.7626	0.000280091	0.0227285
HNRNPA3	-0.331279	8.93326	17.7575	0.000280526	0.0227285
MCL1	0.715976	8.29573	17.7352	0.000282457	0.0227285
GPR89B	-0.534968	4.50131	17.7337	0.000282587	0.0227285
C1R	0.628183	8.26292	17.7238	0.000283453	0.0227285
RBM48	-0.299359	4.5501	17.6898	0.000286443	0.0227285
LMOD2	1.79934	0.110393	17.6826	0.000287076	0.0227285
MEA1	-0.345561	5.11099	17.67	0.000288194	0.0227285
TACC1	0.860612	7.56949	17.6531	0.000289699	0.0227285
PPP1R9A	-0.652484	6.85251	17.6261	0.00029212	0.0227285
ZNF681	-0.605506	2.4582	17.604	0.000294126	0.0227285
TNFRSF1A	0.379607	7.11662	17.6014	0.000294357	0.0227285
EGR1	2.56511	9.21067	17.5976	0.000294705	0.0227285
ERVFRD-1	-0.534464	3.24983	17.5921	0.000295212	0.0227285
SUMF1	0.340921	5.07063	17.5843	0.000295919	0.0227285
CAMK4	1.03469	2.37669	17.5592	0.000298225	0.0228005
SLC35G6	-0.851657	2.24222	17.5181	0.000302041	0.0229096
MPHOSPH9	-0.480055	6.20057	17.5143	0.000302401	0.0229096
SIK1	1.35573	7.8146	17.404	0.000312918	0.0235991
ARHGEF35	-0.562873	6.97589	17.3763	0.000315624	0.023696
ORM2	1.8929	3.16242	17.3534	0.000317881	0.0237198
KIF20B	-0.679508	6.14736	17.3442	0.000318787	0.0237198
DUSP5	1.3556	4.5711	17.2515	0.000328124	0.0240945
THAP8	-0.755603	2.19104	17.2454	0.000328751	0.0240945
IFITM1	0.72931	6.95707	17.2263	0.000330714	0.0240945
GRHL2	-1.06499	6.38966	17.2181	0.000331562	0.0240945
GSN	0.818516	9.08894	17.2181	0.000331566	0.0240945
IPCEF1	1.25017	2.97123	17.2091	0.000332498	0.0240945
ALDH2	0.725345	6.84952	17.1758	0.000335974	0.024241
C6	2.92517	3.81601	17.1062	0.000343361	0.0246672
FIBIN	1.42592	4.09879	17.0834	0.000345822	0.0247253
RP9	-0.390428	4.16359	17.0713	0.000347136	0.0247253
GON4L	-0.306819	8.498	17.0449	0.000350024	0.0248249
ZC3HAV1L	-0.450513	4.57876	17.0042	0.000354522	0.0248357
FCRL5	1.92745	3.4596	16.9908	0.000356008	0.0248357
GFI1	1.28806	1.61047	16.9798	0.000357246	0.0248357
RBM12B	-0.34075	6.8575	16.9585	0.000359645	0.0248357
CFAP298-TCP10L	-0.596312	3.85873	16.9578	0.000359723	0.0248357
IFITM2	0.632525	6.61802	16.9554	0.000359996	0.0248357
KIF24	-0.787249	4.49737	16.95	0.000360607	0.0248357
ABCA6	1.88976	6.65158	16.9048	0.00036576	0.0250869
SLAMF6	1.68941	2.55432	16.8838	0.000368191	0.0251502
CDCA7L	-0.622415	6.33668	16.8422	0.000373039	0.0252772
RHOH	1.29013	2.38641	16.8419	0.000373084	0.0252772
CSPP1	-0.334885	6.63331	16.8171	0.000376003	0.0252939
ITM2B	0.577917	8.49663	16.813	0.000376497	0.0252939
UHRF1BP1	-0.337863	6.01663	16.7848	0.000379856	0.0252939
ZBTB11	-0.280316	6.36481	16.7702	0.000381609	0.0252939
TSPAN7	0.998136	3.82248	16.7615	0.000382668	0.0252939
MT1M	1.76644	1.81383	16.722	0.000387475	0.0252939
CASZ1	-0.776127	5.84647	16.7111	0.000388812	0.0252939
PTPN9	0.279879	5.18993	16.7078	0.000389219	0.0252939
EMC3	0.297631	5.33566	16.706	0.00038943	0.0252939
LEPR	1.37406	6.07289	16.6997	0.000390206	0.0252939
ZNF239	-0.555875	3.61883	16.6966	0.000390601	0.0252939
DHX34	-0.503804	5.57355	16.6889	0.000391542	0.0252939
RUNX3	0.896506	4.29487	16.676	0.000393148	0.0252996
TERB1	0.944272	-0.714623	16.6503	0.000396366	0.0253147
C1S	0.890524	7.8695	16.6305	0.000398857	0.0253147
KIF18A	-1.10377	4.46849	16.6256	0.000399481	0.0253147
ZSCAN16	-0.693677	3.64705	16.6149	0.000400829	0.0253147
CLEC4E	1.81944	1.80785	16.6138	0.000400976	0.0253147
HOXC10	2.18573	1.89378	16.5715	0.00040639	0.0255597
ABLIM3	0.928388	3.85929	16.5288	0.000411945	0.0255994
SGK1	1.52388	7.35528	16.5256	0.000412361	0.0255994
IQSEC1	0.437364	6.75284	16.5192	0.000413203	0.0255994
CYB561D1	-0.621124	1.93076	16.5139	0.000413891	0.0255994
SOCS1	1.26197	0.79886	16.5059	0.000414943	0.0255994
ZNF326	-0.383191	6.30568	16.4961	0.000416237	0.0255994
CARD14	-0.661799	4.13248	16.4784	0.000418589	0.0256493
CENPS	-0.570828	3.05797	16.4524	0.00042207	0.025722
SNX1	0.345391	6.70903	16.3984	0.000429395	0.025722
CNFN	-1.02957	-0.0299653	16.3941	0.000429992	0.025722
TNFAIP3	1.24113	7.60262	16.3867	0.000430997	0.025722
FAIM2	1.77327	1.17061	16.3755	0.000432541	0.025722
HMGCLL1	2.21821	0.502512	16.3513	0.000435898	0.025722
B4GALT1	0.438605	6.70155	16.3401	0.000437465	0.025722
PCSK7	0.7725	7.03407	16.3389	0.000437627	0.025722
C1orf112	-0.46129	5.42128	16.3219	0.000440011	0.025722
PID1	1.72666	3.24	16.3216	0.000440053	0.025722
ZNF202	-0.407115	4.11815	16.3189	0.000440434	0.025722
C7	4.51074	8.83326	16.3082	0.000441944	0.025722
UBAP2L	-0.275692	8.81198	16.3038	0.000442565	0.025722
KANSL2	-0.297885	5.42665	16.2994	0.000443187	0.025722
CD79A	2.1701	1.50836	16.2994	0.000443191	0.025722
STAT5B	0.586182	6.87882	16.2899	0.000444532	0.025722
RBL2	0.41817	7.42736	16.2796	0.00044601	0.025722
ZNF616	-0.386743	4.29412	16.2674	0.000447746	0.0257331
TTLL4	-0.442621	6.14658	16.2254	0.000453817	0.0259923
ZNF692	-0.530479	5.54213	16.197	0.00045796	0.0261056
CYSTM1	0.3644	4.17305	16.1904	0.000458927	0.0261056
CCN1	1.79604	8.35956	16.1628	0.000463014	0.0261779
GCNT2	-0.76449	3.91154	16.1606	0.00046334	0.0261779
RGS1	2.6517	6.15846	16.1495	0.000464994	0.0261826
MTIF2	-0.43836	6.54647	16.0691	0.000477162	0.0266435
IRAK3	1.04898	4.63959	16.069	0.000477178	0.0266435
PARVB	0.525571	4.48353	16.0577	0.000478912	0.0266435
CITED2	0.982941	6.04968	16.0534	0.000479574	0.0266435
ZBTB3	-0.482278	3.26352	16.042	0.000481348	0.0266533
BRD8	-0.396925	6.80373	16.0017	0.000487632	0.0267805
PILRB	-0.415816	6.91136	15.9982	0.000488179	0.0267805
BTG2	1.11984	5.63261	15.9964	0.000488467	0.0267805
PROS1	0.868107	6.00506	15.9685	0.000492874	0.0269039
SRSF6	-0.272463	8.01786	15.9536	0.000495265	0.0269039
FOS	3.48241	8.26678	15.9517	0.00049556	0.0269039
MTMR14	0.30705	5.39604	15.9376	0.000497829	0.0269393
CDO1	1.67342	2.50388	15.9159	0.000501319	0.0270404
SNX9	0.479322	6.83113	15.8791	0.000507318	0.0272757
KIRREL1	-0.426656	7.15426	15.86	0.000510472	0.0272805
IL24	1.68969	0.225122	15.8587	0.000510681	0.0272805
ZNF816	-0.587359	2.8271	15.8379	0.000514125	0.0273767
ZNF701	-0.460722	3.77498	15.823	0.000516621	0.0274221
PCDHGC3	0.576635	5.83701	15.7659	0.000526261	0.0276768
AP3M2	-0.369458	4.80285	15.7615	0.000527027	0.0276768
VAT1	0.535736	6.32882	15.7472	0.00052947	0.0276768
CCDC14	-0.459116	7.37699	15.7329	0.000531934	0.0276768
PIP5K1A	-0.335133	7.39355	15.7306	0.000532336	0.0276768
MRE11	-0.344176	6.08544	15.7257	0.000533185	0.0276768
JUN	1.38379	7.80367	15.7182	0.000534476	0.0276768
CCNE2	-0.649737	3.51736	15.7132	0.00053534	0.0276768
SGO2	-0.86958	5.17768	15.7028	0.000537161	0.0276768
VAX2	-0.773151	0.984553	15.6978	0.000538026	0.0276768
ITK	1.71529	3.99664	15.6649	0.000543826	0.0278325
INTS8	-0.305262	6.70409	15.653	0.000545934	0.0278325
PEAK3	1.35535	0.954949	15.6274	0.000550506	0.0278325
TMEM63B	-0.488912	6.05978	15.6272	0.000550533	0.0278325
ETS2	0.62179	6.53379	15.6246	0.000551	0.0278325
CLEC1A	1.1041	1.63604	15.6242	0.000551073	0.0278325
SPC25	-1.27449	2.39297	15.6084	0.000553911	0.0278913
GBX1	-1.26759	-0.698203	15.5897	0.00055731	0.027978
HJURP	-1.50583	4.93839	15.5499	0.000564579	0.0282578
TTC39B	0.503085	5.15242	15.4891	0.000575904	0.0287383
RBBP8NL	-1.17994	2.98158	15.4415	0.000584948	0.0289276
STOM	0.610002	6.29822	15.437	0.000585811	0.0289276
CENPI	-0.953047	4.39099	15.4087	0.000591263	0.0289276
ERCC6L	-0.616381	4.44012	15.4056	0.000591866	0.0289276
VEGFA	-1.12804	6.99585	15.4043	0.000592116	0.0289276
ZNF28	-0.493893	4.13223	15.3995	0.000593035	0.0289276
AUNIP	-0.974352	2.66099	15.3989	0.000593166	0.0289276
NTRK2	1.74506	5.91355	15.3805	0.000596749	0.0289276
MRPS5	-0.418668	6.02762	15.3653	0.000599722	0.0289276
DFFA	-0.496029	5.16798	15.3594	0.000600884	0.0289276
APOD	2.36561	4.93947	15.3559	0.000601573	0.0289276
CAMKMT	-0.404786	3.06369	15.3388	0.00060497	0.0289276
UQCC2	-0.477222	4.28047	15.3349	0.000605742	0.0289276
IFNGR1	0.681581	6.48045	15.3288	0.000606949	0.0289276
BTD	0.58936	4.0404	15.3189	0.000608932	0.0289276
ERRFI1	1.03954	7.07893	15.317	0.000609313	0.0289276
ERICH5	-1.1623	1.6765	15.3142	0.000609879	0.0289276
DNAJC2	-0.331936	6.00483	15.3089	0.000610938	0.0289276
ZSCAN9	-0.538526	4.29292	15.2747	0.000617846	0.0290957
SKOR1	1.11056	0.758878	15.2701	0.000618782	0.0290957
TAF1A	-0.365178	4.0196	15.2654	0.000619725	0.0290957
SEMA3C	0.958033	7.9951	15.2223	0.000628582	0.0293032
DDX46	-0.239994	7.55946	15.2191	0.000629249	0.0293032
NHLRC1	-0.849936	1.79145	15.2183	0.00062942	0.0293032
MAFF	1.15805	2.75638	15.199	0.000633429	0.0293285
PUS7	-0.492015	5.5145	15.1987	0.000633483	0.0293285
CHD7	-0.732088	8.69858	15.1702	0.000639462	0.0295233
METTL21A	-0.3437	4.43423	15.1399	0.000645899	0.0297381
NLRP6	1.119	1.17047	15.1266	0.000648749	0.0297871
ACKR1	2.25202	3.17264	15.1128	0.000651702	0.0298313
WBP4	0.352618	4.2945	15.1054	0.000653293	0.0298313
AK2	-0.377389	6.72663	15.0891	0.000656835	0.029874
TIA1	-0.350396	7.60774	15.0846	0.000657812	0.029874
BCCIP	-0.314337	6.05759	15.0648	0.000662121	0.0299702
TGFBR2	0.610984	6.85954	15.0557	0.000664112	0.0299702
MAPRE2	0.676808	4.90629	15.0502	0.000665326	0.0299702
HGFAC	-1.34658	2.399	15.0324	0.000669256	0.030066
FANCE	-0.604501	3.05519	15.0154	0.000673046	0.0300874
AREG	2.57542	4.20843	15.014	0.000673342	0.0300874
DUS4L	-0.343381	3.64753	14.9932	0.000678002	0.0302146
CHORDC1	-0.442357	5.62061	14.9798	0.000681035	0.0302688
NUAK2	-0.69574	5.31932	14.9622	0.000685015	0.0303299
ARID5B	0.523201	7.88801	14.9576	0.000686057	0.0303299
C11orf42	-1.23335	0.844912	14.9492	0.000687971	0.0303299
SASS6	-0.628759	4.91706	14.9379	0.000690569	0.0303299
RBM4B	-0.364725	5.20734	14.9338	0.000691509	0.0303299
NR4A1	2.78473	8.10911	14.9249	0.00069354	0.0303392
IGLC1	1.9254	7.26914	14.9046	0.000698248	0.0304484
LINGO3	1.59426	0.769249	14.8983	0.000699691	0.0304484
C6orf136	-0.535968	2.63247	14.8851	0.000702776	0.030503
FAM149A	0.664001	3.55147	14.8718	0.000705885	0.0305044
ZNF774	-0.657326	3.09106	14.8676	0.000706878	0.0305044
ZNF92	-0.38048	4.16199	14.8469	0.000711769	0.0305044
DNA2	-0.848353	5.37761	14.8447	0.000712275	0.0305044
TNS4	2.16376	3.67155	14.8395	0.000713516	0.0305044
C1QTNF1	1.10171	4.34515	14.8384	0.000713789	0.0305044
CRTAM	1.53677	0.969546	14.8227	0.00071753	0.0305859
DNAJC9	-0.444537	5.03114	14.7961	0.000723904	0.0307788
TRIAP1	-0.554631	2.29533	14.7615	0.00073231	0.031057
KIAA1217	-0.45023	9.30096	14.7345	0.00073894	0.0312401
KCNA2	1.58871	0.257082	14.7287	0.000740376	0.0312401
KMT5A	-0.35314	5.67972	14.6886	0.000750356	0.0314796
CHRNA3	-0.892942	0.781486	14.6855	0.000751141	0.0314796
GCNA	-0.661095	4.51155	14.6832	0.000751719	0.0314796
E2F7	-1.42026	3.87352	14.6337	0.000764263	0.0317917
HYLS1	-0.726402	3.06499	14.6334	0.000764341	0.0317917
KDM1B	-0.52148	5.80917	14.6248	0.000766553	0.0317917
RGS12	-0.376826	6.46482	14.6238	0.0007668	0.0317917
RCOR2	-1.18058	3.90638	14.5969	0.000773745	0.0319823
FOSB	5.16024	7.97371	14.585	0.000776834	0.0319823
SERPINF2	1.51125	2.8808	14.5783	0.000778572	0.0319823
PTGER2	1.42263	3.04508	14.5764	0.000779074	0.0319823
UBE4B	-0.297453	7.63418	14.5591	0.000783604	0.0320893
SIPA1L3	-0.565936	7.51189	14.5457	0.00078715	0.0321555
PSTPIP2	0.809159	3.47711	14.5243	0.000792814	0.0323077
ZNF620	-0.473942	3.37406	14.5157	0.000795104	0.0323219
ZNF100	-0.432268	3.29112	14.4979	0.000799892	0.0323364
MYO6	-0.521786	7.60905	14.4975	0.000799976	0.0323364
EPS8	0.60811	6.58999	14.4927	0.00080128	0.0323364
SGO1	-1.00203	4.20009	14.4679	0.000807987	0.0325283
TMEM178B	1.1765	0.662819	14.4427	0.000814868	0.032663
KLF6	1.19461	7.35661	14.4413	0.000815252	0.032663
SRPK2	-0.310668	7.05773	14.4191	0.00082138	0.0327236
NFIL3	0.791533	5.37944	14.4165	0.000822085	0.0327236
TBC1D31	-0.565289	5.23114	14.4131	0.000823042	0.0327236
TMEM237	-0.369421	4.89612	14.4074	0.000824618	0.0327236
FHL5	2.35887	2.1139	14.3968	0.000827562	0.0327624
PDE3B	1.22943	3.4069	14.3548	0.000839366	0.0330775
AP4M1	-0.448987	4.53198	14.3435	0.000842595	0.0330775
ADGRB3	1.89512	2.92625	14.3406	0.00084341	0.0330775
SLC25A25	0.731887	4.91838	14.3404	0.000843458	0.0330775
BMPER	1.17537	2.39273	14.324	0.000848156	0.0331836
CCN2	1.34593	7.83744	14.2091	0.000881778	0.0343442
ERN1	0.855997	5.4498	14.1976	0.000885216	0.0343442
CHAC2	-0.580659	2.66639	14.1879	0.000888136	0.0343442
CEP83	-0.372027	5.67239	14.1858	0.000888767	0.0343442
C4orf47	-0.602416	2.9133	14.1808	0.000890274	0.0343442
PABPC1L	-0.714494	6.78817	14.1806	0.00089032	0.0343442
ELL2	1.07655	6.51298	14.1682	0.000894079	0.0343442
YAE1	-0.335045	4.11503	14.1565	0.00089765	0.0343442
CDKN1A	1.05547	4.35588	14.155	0.000898094	0.0343442
CMTM1	-0.422167	2.87928	14.1539	0.000898426	0.0343442
MCM7	-0.592152	7.43198	14.1468	0.0009006	0.0343485
ABCA9	1.85583	6.30308	14.1225	0.00090808	0.0345547
ZNF85	-0.587968	2.31511	14.1153	0.000910296	0.0345601
TARDBP	-0.199478	7.19589	14.0968	0.000916031	0.0346988
NAA40	-0.544654	5.0369	14.0831	0.000920307	0.0347817
KRI1	-0.408843	5.82193	14.0107	0.0009433	0.0354266
RRP36	-0.349009	4.69189	14.0079	0.000944197	0.0354266
TTC9C	-0.416178	4.16845	14.0071	0.000944436	0.0354266
TPK1	0.69338	2.71671	14.0024	0.000945971	0.0354266
MGP	1.85222	7.02437	13.9961	0.000947997	0.0354266
IRS2	0.909255	5.81391	13.979	0.000953546	0.0354568
PDE1A	1.11393	4.50717	13.9766	0.000954322	0.0354568
ADAMTSL4	0.940147	6.6494	13.9739	0.000955187	0.0354568
PEX13	-0.30435	5.26669	13.9433	0.000965244	0.0357505
STAT3	0.337388	8.29815	13.9257	0.000971034	0.0358374
ADPRM	0.584118	3.22359	13.9232	0.000971892	0.0358374
RTKN	-0.562787	5.81454	13.8964	0.000980815	0.0360866
UBN2	-0.29892	7.08224	13.885	0.000984652	0.036148
AMPD1	1.87743	1.45702	13.8685	0.000990242	0.0362733
C21orf58	-0.804993	3.7802	13.857	0.000994123	0.0363356
PIAS1	0.395857	6.23256	13.8278	0.00100413	0.036483
MAP1LC3B	0.424202	4.90205	13.8253	0.001005	0.036483
CXCR6	0.75409	2.68755	13.8161	0.00100818	0.036483
INPPL1	-0.475973	8.34067	13.8135	0.00100908	0.036483
ZNF875	-0.306696	5.96159	13.8134	0.0010091	0.036483
ICAM2	0.598043	2.79618	13.7571	0.00102877	0.0369378
CDK2AP1	-0.411192	4.91726	13.7472	0.00103231	0.0369378
POLQ	-1.07846	6.24571	13.7426	0.00103393	0.0369378
EME1	-0.819422	3.03621	13.7418	0.0010342	0.0369378
CASP2	-0.397073	5.88211	13.7373	0.00103582	0.0369378
BIRC3	1.39947	5.68415	13.7339	0.00103701	0.0369378
BARD1	-0.469941	5.36742	13.7323	0.00103759	0.0369378
TEDC2	-0.990812	1.88845	13.7272	0.00103941	0.0369378
CLN5	0.510199	4.78965	13.7196	0.00104212	0.0369554
GLG1	0.3042	8.52547	13.7123	0.00104473	0.0369694
TGIF2	-0.446274	4.53333	13.6961	0.0010506	0.0370271
CDK11A	-0.397888	7.89159	13.6943	0.00105122	0.0370271
AKAP13	0.511939	9.09502	13.6841	0.00105495	0.0370271
CTLA4	1.72495	1.8971	13.6832	0.00105525	0.0370271
CDH24	-0.581841	3.65336	13.6735	0.00105879	0.0370731
LMAN2L	-0.350215	4.64814	13.6651	0.00106187	0.0370833
FOXO3	0.620054	6.75473	13.6544	0.00106578	0.0370833
SRPX	1.29824	4.40223	13.6528	0.00106635	0.0370833
UPF3B	-0.294956	5.21449	13.6466	0.00106865	0.0370833
DYNLT4	1.05671	2.20829	13.6384	0.00107167	0.0370833
TNFRSF25	-0.554722	4.54604	13.6363	0.00107243	0.0370833
GUCY1B1	-0.623221	5.72285	13.6217	0.00107787	0.0371484
SIGLEC14	1.10362	3.30601	13.9206	0.0010788	0.0371484
MED29	-0.426796	3.74033	13.6127	0.00108119	0.0371484
ABHD6	0.521254	2.73686	13.6073	0.00108322	0.0371484
GPATCH1	-0.365921	5.50668	13.6003	0.00108582	0.037161
RAD9A	-0.447109	4.49306	13.594	0.00108821	0.0371663
ANKRD36B	-0.347964	9.15069	13.5685	0.00109782	0.0372628
GZMK	1.96985	2.71233	13.567	0.00109839	0.0372628
DDX11	-0.535491	7.01588	13.5635	0.00109971	0.0372628
KLHL14	-0.942977	5.95199	13.5628	0.00109998	0.0372628
SNTG2	1.8252	0.275031	13.5569	0.00110221	0.0372628
PLCXD3	3.52727	2.83293	13.5293	0.00111281	0.0374899
MFSD4B	-0.296752	5.39771	13.5197	0.0011165	0.0374899
NUDT4	0.637784	4.68574	13.5188	0.00111683	0.0374899
ZNF675	-0.652216	3.28556	13.5082	0.00112092	0.0374899
CEP41	-0.418269	2.71198	13.5071	0.00112138	0.0374899
GPAT3	1.31435	2.96797	13.5006	0.00112388	0.0374899
ATP1B2	1.33366	2.89202	13.4986	0.00112467	0.0374899
NFYA	-0.363155	5.39751	13.4774	0.00113297	0.037691
WDR5B	-0.39032	4.27428	13.4661	0.00113739	0.0377165
CD7	1.4319	2.18232	13.4639	0.00113826	0.0377165
PHOX2A	-1.49588	1.02849	13.4516	0.00114312	0.0378023
S100A12	2.20305	-0.651804	13.4369	0.00114897	0.0378616
CCNH	0.704727	5.84566	13.4357	0.00114946	0.0378616
EIF1	0.391321	7.107	13.4293	0.00115198	0.0378699
TEAD1	-0.354557	6.37881	13.4234	0.00115435	0.0378731
ZWINT	-1.18377	4.01069	13.4106	0.00115949	0.0379671
TMX4	0.493419	5.43876	13.4044	0.00116199	0.0379742
AP3M1	-0.328704	5.96948	13.3774	0.00117295	0.0382575
CBLL1	-0.253516	5.88446	13.3664	0.00117741	0.038328
MSH2	-0.541436	6.90219	13.3584	0.00118069	0.0383599
ARHGEF19	-0.728401	4.57487	13.3514	0.00118359	0.0383792
KCND3	0.988798	3.04368	13.3225	0.00119553	0.0386065
CDC45	-1.07728	3.86345	13.3135	0.00119927	0.0386065
RNF8	-0.294206	4.8521	13.3126	0.00119968	0.0386065
EGR3	2.3938	5.17221	13.3121	0.00119987	0.0386065
MPP7	-0.586002	5.72383	13.2604	0.00122168	0.0392174
CHIC2	0.355832	3.92591	13.2556	0.00122371	0.0392174
BAIAP2L1	-0.774019	6.36433	13.247	0.0012274	0.0392174
VPS72	-0.369341	6.16881	13.2449	0.00122827	0.0392174
CHRD	1.26758	3.67167	13.2388	0.00123088	0.0392245
SRGN	1.11926	5.82891	13.2335	0.0012332	0.0392245
CD8A	1.60616	2.79197	13.223	0.0012377	0.039293
CHRDL1	1.66919	4.54718	13.2158	0.00124081	0.0393169
NUF2	-1.1982	4.27101	13.2074	0.00124445	0.039346
RAB15	-0.488357	3.02042	13.2028	0.00124646	0.039346
SLC2A4	1.47436	1.48107	13.1924	0.001251	0.0394149
ANO4	2.11647	2.79418	13.1752	0.00125854	0.0395678
POLE2	-0.591188	3.62312	13.1705	0.0012606	0.0395678
SYCP2	-1.03909	5.76325	13.158	0.00126614	0.0396484
C17orf58	-0.518799	1.24463	13.1536	0.00126809	0.0396484
WDR62	-0.948269	4.71041	13.1486	0.00127031	0.0396484
ZNF419	-0.37602	4.86147	13.1398	0.00127423	0.0396591
RNASEH2B	0.469855	4.93852	13.1322	0.00127761	0.0396591
ADAMTS1	0.899567	8.19541	13.1318	0.00127779	0.0396591
CRCP	-0.283675	4.29303	13.1186	0.00128368	0.0397624
RBMS3	1.0394	5.33771	13.1137	0.00128589	0.0397624
ASMT	1.30788	-1.04859	13.1007	0.00129175	0.0397989
TAF1D	-0.466503	6.03408	13.1005	0.00129185	0.0397989
RAD52	-0.437244	5.09584	13.0882	0.00129744	0.039848
GPX3	0.865714	6.33107	13.0863	0.00129831	0.039848
IGFBP7	0.703104	8.13931	13.0803	0.00130104	0.039848
DNAJC11	-0.382219	6.49105	13.076	0.001303	0.039848
CEP131	-0.531918	5.68115	13.0666	0.00130731	0.0398787
NSD2	-0.637375	7.38089	13.0633	0.00130879	0.0398787
CDC7	-0.759709	4.48255	13.0375	0.00132069	0.0399529
RSPH6A	-0.997315	1.21365	13.0371	0.0013209	0.0399529
TMEM64	0.447739	3.8085	13.0368	0.00132101	0.0399529
AGBL5	-0.429791	6.31824	13.0316	0.00132346	0.0399529
ZC3H8	-0.358857	4.22284	13.0315	0.00132347	0.0399529
LIN7A	1.06403	1.51701	13.0269	0.00132561	0.0399529
MCUR1	-0.454319	4.40897	13.016	0.0013307	0.040034
ABCB1	1.5225	4.45304	13.0066	0.00133509	0.0400935
UBE2K	-0.253161	5.76289	12.9902	0.00134281	0.04014
AKNA	0.823437	6.96847	12.9901	0.00134285	0.04014
STAT5A	0.534815	6.21087	12.9775	0.00134881	0.04014
SUGP1	-0.360329	5.76337	12.9751	0.00134996	0.04014
ZNF473	-0.425538	4.45625	12.9695	0.00135262	0.04014
PRR11	-1.05133	4.57024	12.9634	0.00135552	0.04014
CDCA4	-0.745341	2.41208	12.9538	0.00136009	0.04014
SCP2	0.245109	6.52977	12.9524	0.00136077	0.04014
CCDC153	-0.791331	1.17443	12.9496	0.00136214	0.04014
RBM47	-0.684882	5.92732	12.9444	0.0013646	0.04014
MAN2C1	0.40637	6.66616	12.9428	0.00136537	0.04014
TROAP	-1.31381	5.05633	12.9425	0.00136554	0.04014
BEND3	-0.953791	3.07547	12.9374	0.00136798	0.040141
ZCCHC17	-0.263179	5.00884	12.9186	0.00137708	0.0402841
MORC2	-0.299958	6.87842	12.9096	0.00138143	0.0402841
NR2F1	1.19728	5.57671	12.909	0.00138171	0.0402841
PCIF1	0.304269	5.96541	12.9047	0.00138381	0.0402841
MKKS	-0.328009	5.06863	12.9024	0.00138494	0.0402841
FHDC1	-0.879247	4.99074	12.8919	0.00139008	0.0403455
QRICH2	-0.530667	4.61943	12.8846	0.00139367	0.0403455
HSD11B1	1.46775	2.93099	12.8833	0.00139431	0.0403455
ZSCAN23	-0.565305	3.09625	12.8576	0.00140697	0.0405223
CCNE1	-1.07846	5.28025	12.854	0.0014088	0.0405223
LRRFIP1P1	-0.620893	2.8259	12.8522	0.00140967	0.0405223
MAP3K5	0.802196	6.93479	12.8513	0.00141015	0.0405223
ZNF607	-0.497696	4.0732	12.8448	0.00141334	0.0405441
ALDH1L1	1.37968	4.16174	12.8338	0.00141887	0.0406329
C2orf42	-0.323474	4.70853	12.8207	0.00142542	0.0407442
TTC26	-0.377419	4.10825	12.8141	0.00142879	0.0407442
KLF15	1.3917	3.80276	12.8115	0.00143009	0.0407442
CEP135	-0.35522	5.95787	12.8055	0.0014331	0.0407603
C19orf44	-0.489852	4.41695	12.7998	0.00143601	0.0407733
CCDC15	-0.611131	3.82764	12.7768	0.00144773	0.0410316
MIX23	-0.495917	4.09139	12.7703	0.00145107	0.0410316
PLEKHG5	-0.387313	6.04313	12.7675	0.00145249	0.0410316
RSRC2	-0.258168	6.84672	12.76	0.00145635	0.0410709
SLC4A2	-0.463269	7.01415	12.753	0.00145996	0.0411032
JAK1	0.371052	8.3147	12.7289	0.0014725	0.0412651
CEP43	-0.317139	5.3362	12.7281	0.0014729	0.0412651
CXCR4	1.10689	6.40633	12.726	0.00147402	0.0412651
MAPKAPK2	0.305845	5.78097	12.7197	0.00147729	0.0412651
ARL6IP5	0.395223	5.8308	12.7182	0.00147809	0.0412651
ADH1B	3.06666	6.46714	12.7117	0.00148149	0.041291
WDCP	-0.400825	3.8367	12.6739	0.00150148	0.0417783
ZNF253	-0.505677	3.14901	12.6607	0.00150852	0.0419042
EXO1	-1.23441	4.10589	12.6526	0.00151286	0.0419549
SH3TC1	0.723243	5.39295	12.6417	0.00151872	0.0420472
SMAP2	0.869173	6.09396	12.6332	0.00152334	0.0421052
PZP	1.19996	4.20335	12.6264	0.00152699	0.04211
ANG	0.857964	2.19272	12.6235	0.00152856	0.04211
CENPF	-1.26943	8.38495	12.6122	0.00153472	0.0421218
GAR1	-0.426422	3.83026	12.6092	0.00153637	0.0421218
LRCH1	0.44615	5.71958	12.6047	0.00153883	0.0421218
OLFM1	1.66732	3.19068	12.5976	0.00154272	0.0421218
OR52W1	-1.01885	0.145244	12.5896	0.0015471	0.0421218
IL33	1.66948	2.66005	12.5875	0.0015483	0.0421218
DCAF17	-0.335949	4.65809	12.5862	0.00154901	0.0421218
MECOM	-0.830617	8.01905	12.5858	0.00154921	0.0421218
PRR14L	-0.253606	7.76152	12.5774	0.00155387	0.0421553
MRS2	-0.389886	5.64643	12.5728	0.00155642	0.0421553
CENPE	-1.08236	6.06434	12.5699	0.00155803	0.0421553
PALD1	0.55975	4.96153	12.5462	0.00157121	0.042395
GXYLT1	-0.426408	4.42724	12.5416	0.00157377	0.042395
KLF2	1.59178	5.61035	12.5335	0.00157834	0.042395
MTRES1	-0.369274	3.46162	12.5289	0.00158094	0.042395
APLN	-1.86619	-0.712247	12.5248	0.00158321	0.042395
ZHX3	0.566649	5.77522	12.5101	0.00159155	0.042395
FBXL3	0.365217	5.53839	12.5047	0.00159461	0.042395
PASK	-0.426253	5.32755	12.501	0.00159674	0.042395
C5orf24	-0.227754	5.00929	12.4971	0.00159898	0.042395
ATAD5	-0.372483	6.14401	12.4961	0.0015995	0.042395
ABCA10	2.00329	5.91424	12.4939	0.00160078	0.042395
ZDHHC23	-0.649496	4.08509	12.491	0.00160243	0.042395
MCM3	-0.46389	6.88102	12.4877	0.00160431	0.042395
PDGFRA	1.38887	7.28325	12.4869	0.00160477	0.042395
KLHL6	1.2878	4.52036	12.4864	0.00160504	0.042395
DCN	1.14312	9.34946	12.4769	0.00161053	0.0424727
PSPH	-0.51784	3.648	12.4591	0.00162079	0.0426697
PLET1	0.845602	1.29958	12.4551	0.00162312	0.0426697
CNR1	2.16972	1.4962	12.566	0.00162948	0.0427694
PNO1	-0.384412	4.77659	12.4298	0.00163783	0.0428946
PLEKHG3	-0.439611	6.4519	12.4221	0.00164237	0.0428946
URI1	-0.339276	7.91804	12.418	0.00164479	0.0428946
PTPRB	0.746802	6.20219	12.4159	0.001646	0.0428946
ZNF525	-0.404754	3.7086	12.4116	0.00164854	0.0428946
CYCSP38	0.950373	1.05476	12.4078	0.00165077	0.0428946
NASP	-0.34795	7.65099	12.4031	0.00165353	0.0428946
LEPROT	0.303055	4.8329	12.398	0.00165656	0.0428946
RLBP1	1.19332	-0.713827	12.3954	0.00165814	0.0428946
FASTKD1	-0.648599	5.59289	12.3923	0.00165999	0.0428946
TNFSF8	1.3083	1.99532	12.3862	0.00166357	0.0429056
NFRKB	-0.290782	6.36387	12.3829	0.00166556	0.0429056
RPL32	0.314649	8.91512	12.3477	0.0016867	0.0432804
TTF2	-0.47149	6.30352	12.3426	0.00168978	0.0432804
OSBPL1A	0.546679	5.96929	12.34	0.00169133	0.0432804
ITPRIP	1.03806	4.46422	12.3396	0.00169161	0.0432804
NLRP3	1.41467	5.03865	12.3371	0.00169309	0.0432804
HNRNPR	-0.260579	7.93372	12.3319	0.00169627	0.043295
CLNK	1.08313	0.797159	12.313	0.0017078	0.0435227
CDC25C	-1.22175	2.85683	12.2882	0.00172309	0.0437843
RFC4	-0.681854	5.52693	12.2865	0.0017241	0.0437843
MRPL2	-0.416805	4.85879	12.2804	0.00172792	0.0437843
ACR	1.27826	1.05788	12.2793	0.00172857	0.0437843
CXXC5	-0.753332	5.55486	12.2697	0.00173456	0.0438126
SAC3D1	-0.736187	2.17915	12.2691	0.00173494	0.0438126
MSRA	0.422724	3.26964	12.2626	0.00173902	0.0438459
ACBD7	-1.00873	1.02733	12.2586	0.00174152	0.0438459
CHEK2	-0.473892	4.64926	12.2409	0.00175262	0.0439321
RPL27	0.268748	7.70844	12.2404	0.0017529	0.0439321
FCMR	1.45586	3.45978	12.2401	0.00175311	0.0439321
ANKRD62	-1.41807	1.04099	12.2347	0.00175654	0.0439321
COIL	-0.329891	5.12998	12.2322	0.00175813	0.0439321
BBS2	0.455977	6.31066	12.2123	0.00177071	0.0441804
ZNF184	-0.362804	4.79711	12.2045	0.0017757	0.0442164
STON2	-0.816477	6.95181	12.199	0.00177921	0.0442164
POLR3B	-0.346393	5.40662	12.191	0.00178437	0.0442164
TMEM71	1.01189	1.85713	12.1885	0.00178597	0.0442164
PRKCH	0.691333	5.59491	12.1882	0.00178616	0.0442164
TNXB	2.09917	6.84629	12.1852	0.00178808	0.0442164
TSEN54	-0.504727	4.46163	12.1399	0.00181753	0.0447258
ZNF527	-0.407484	3.71515	12.1321	0.00182269	0.0447258
NFKBIZ	0.795278	7.42848	12.1278	0.00182549	0.0447258
DBF4	-0.415606	4.96386	12.125	0.00182737	0.0447258
PNN	-0.252203	8.55702	12.1243	0.00182781	0.0447258
SPRY1	0.765561	5.8398	12.123	0.00182866	0.0447258
CD69	1.81735	3.68089	12.1225	0.00182897	0.0447258
ZNF600	-0.421522	4.65748	12.1156	0.00183354	0.0447258
HROB	-0.802757	3.25177	12.1144	0.00183434	0.0447258
THAP9	-0.361598	3.83283	12.1126	0.00183551	0.0447258
TMEM79	-0.55396	3.30269	12.106	0.00183992	0.0447337
ORC6	-0.932535	3.16054	12.1034	0.00184162	0.0447337
SOX12	-0.624346	4.07539	12.1	0.00184388	0.0447337
ZNF776	-0.365468	4.91446	12.0909	0.00184996	0.0448158
MMP19	1.62798	6.24788	12.0837	0.0018548	0.0448678
CPSF7	-0.337289	6.93704	12.0756	0.00186021	0.0449335
TMEM262	-0.63937	1.41135	12.0637	0.00186827	0.0450594
TLCD1	-0.617592	2.79801	12.0599	0.00187083	0.0450594
ZNF831	1.56298	3.08186	12.0518	0.00187631	0.045097
MTUS1	0.646728	6.67341	12.0494	0.00187796	0.045097
MXD3	-0.592436	3.25136	12.0456	0.00188051	0.045097
AKAP11	0.330488	7.55906	12.039	0.00188506	0.0451412
RAB11FIP4	-0.757561	5.72993	12.0309	0.00189054	0.0451458
GVQW3	-0.669762	3.27447	12.0307	0.00189067	0.0451458
ZKSCAN5	-0.294502	4.98035	12.0268	0.0018934	0.0451463
RIC8B	-0.388462	5.01109	12.0175	0.00189974	0.0452328
RWDD3	-0.265439	4.04568	12.0067	0.00190722	0.0452486
RCOR1	-0.386984	5.23325	12.0058	0.00190782	0.0452486
STK36	-0.372402	6.73602	12.0048	0.00190855	0.0452486
RBM4	-0.274573	7.17299	11.9958	0.00191476	0.0452516
KIF3C	-0.461721	5.16849	11.9898	0.00191892	0.0452516
NCAPG2	-0.548435	6.3491	11.9816	0.00192465	0.0452516
FTO	0.394127	6.14983	11.9809	0.00192513	0.0452516
ZNF816-ZNF321P	-0.909486	0.845459	11.9785	0.00192683	0.0452516
MAGED4B	-0.712613	5.90084	11.9777	0.00192734	0.0452516
AKAP8L	-0.326698	6.98411	11.9736	0.00193021	0.0452516
NCAPG	-1.21807	5.54719	11.9726	0.00193089	0.0452516
PSMC3IP	-0.542631	2.64505	11.9695	0.00193311	0.0452516
YPEL1	-0.466225	3.20644	11.9645	0.00193659	0.0452696
GGN	-0.672896	1.52197	11.9593	0.00194025	0.0452914
SPATA5	-0.209414	5.99247	11.9471	0.0019489	0.0453924
TBC1D22B	-0.294486	4.82866	11.9442	0.00195093	0.0453924
PRF1	1.21029	2.59772	11.9416	0.00195274	0.0453924
CHST7	1.132	1.2404	11.9301	0.00196097	0.0455201
EBI3	1.21307	0.735494	11.9069	0.00197751	0.0458404
MUSK	1.01978	1.3235	11.9001	0.00198245	0.0458544
ZNF320	-0.457296	4.93686	11.8984	0.00198362	0.0458544
SH3BP5L	-0.428784	4.46247	11.8899	0.00198981	0.0459338
CLEC9A	1.54992	0.0161347	11.8768	0.00199932	0.0460895
KIF14	-1.26869	5.3918	11.863	0.00200938	0.0462573
UBC	0.420418	11.0867	11.8412	0.00202539	0.0464955
IL18RAP	1.22412	1.51225	11.8397	0.0020265	0.0464955
PHF7	0.56008	1.67342	11.8368	0.00202858	0.0464955
MITF	0.628531	4.86958	11.8318	0.0020323	0.0464955
PDE8A	0.473036	5.84552	11.83	0.00203367	0.0464955
C11orf96	1.97425	3.53849	11.8145	0.00204515	0.0466825
ZNF296	-0.663371	1.99005	11.8072	0.00205064	0.0466825
HUNK	-0.807939	5.12365	11.8042	0.00205288	0.0466825
RGL3	-0.692156	6.30107	11.8039	0.00205305	0.0466825
SCN3A	1.06245	3.54511	11.7975	0.0020579	0.0467289
MROH2B	3.32322	1.80656	11.7889	0.00206438	0.0468122
SPARCL1	1.47755	8.46176	11.7797	0.00207132	0.0469058
CCDC142	-0.367783	4.62966	11.7722	0.00207696	0.0469696
GHR	1.36133	3.68308	11.7679	0.00208024	0.0469789
RUSC1	-0.40636	5.36076	11.7642	0.002083	0.0469789
SRSF11	-0.24507	7.92815	11.7504	0.00209355	0.0471529
RFC5	-0.420089	4.47372	11.7445	0.00209809	0.0471916
RBL1	-0.352409	5.51918	11.7393	0.00210206	0.047217
MYO1D	0.373422	7.29642	11.7322	0.00210754	0.0472765
BLK	1.81985	1.86173	11.7251	0.00211303	0.0473359
CIT	-0.996616	6.37149	11.7141	0.00212151	0.0474085
FAM214A	0.529747	6.24854	11.7093	0.00212522	0.0474085
ATP13A2	-0.388593	5.66673	11.7062	0.00212764	0.0474085
TMEM223	-0.497909	3.30767	11.6995	0.0021329	0.0474085
LHFPL6	1.15492	4.40016	11.6973	0.00213461	0.0474085
TRIM59	-0.750459	3.70807	11.6939	0.00213726	0.0474085
SLC4A1AP	-0.281131	5.94818	11.6936	0.00213748	0.0474085
DENND3	0.410764	6.84059	11.6916	0.00213903	0.0474085
PDCD2L	-0.557375	3.38737	11.6857	0.00214367	0.0474484
ZNF740	-0.250342	4.94737	11.6792	0.00214881	0.0474989
LCOR	-0.256379	5.65724	11.6708	0.0021554	0.0475192
XPO5	-0.401463	7.05021	11.6708	0.00215543	0.0475192
ZNF749	-0.355906	4.66992	11.6502	0.00217173	0.0477634
RXYLT1	-0.310486	4.4246	11.6496	0.00217224	0.0477634
DEPDC1	-1.37426	4.71457	11.6421	0.00217819	0.0478008
MXRA7	0.427494	5.15455	11.6402	0.00217967	0.0478008
GNG2	0.828343	2.36099	11.6352	0.00218367	0.0478255
CENPL	-0.657859	2.93146	11.6299	0.00218791	0.0478556
SUV39H2	-0.531197	4.55776	11.6151	0.00219985	0.0480536
IGFBP1	2.50954	1.33687	11.5973	0.00221424	0.0482995
CYP17A1	1.23543	1.92901	11.5941	0.0022169	0.0482995
CCDC87	-0.856464	1.3886	11.5868	0.00222284	0.0483656
RIN3	0.521563	5.02687	11.5763	0.00223138	0.0484882
VSNL1	1.07573	1.61896	11.5638	0.00224164	0.0485787
IGFBP5	0.952205	7.47127	11.5613	0.00224373	0.0485787
KLRC4-KLRK1	1.63109	2.09269	11.5576	0.00224676	0.0485787
LAX1	1.3653	2.57045	11.5571	0.0022472	0.0485787
PAFAH1B1	0.247128	6.9441	11.5516	0.00225175	0.0486138
SPAG5	-0.911581	5.85341	11.542	0.00225969	0.0486804
CACNA1I	1.36912	1.86253	11.5406	0.00226088	0.0486804
CSRNP2	-0.373288	5.34882	11.5349	0.00226562	0.0486804
LGALS3	0.587223	6.43969	11.5338	0.00226651	0.0486804
NIBAN1	0.827319	5.97765	11.5244	0.0022744	0.0487869
B3GNT5	0.667175	4.38173	11.5045	0.00229108	0.048956
MMACHC	-0.596388	3.34787	11.5001	0.00229484	0.048956
WHAMM	0.278305	4.82661	11.4928	0.00230102	0.048956
PLK4	-0.786111	4.75534	11.4895	0.00230379	0.048956
GADD45G	1.16467	2.56131	11.4882	0.0023049	0.048956
RASSF9	-0.572036	4.76183	11.4857	0.00230704	0.048956
COPS7B	-0.414533	4.97627	11.4844	0.00230816	0.048956
ZGRF1	-0.41655	5.40524	11.4764	0.00231498	0.048956
P2RX5	1.37575	3.0951	11.4753	0.00231589	0.048956
MYO3A	-1.34886	3.49878	11.4752	0.00231597	0.048956
TREH	1.27343	1.72036	11.4737	0.00231727	0.048956
TSSK6	-0.610259	0.746607	11.4734	0.00231753	0.048956
ASPM	-1.25149	7.60214	11.457	0.00233155	0.0491899
TPR	-0.214048	9.37179	11.4453	0.00234161	0.0492308
F10	1.31307	2.77821	11.445	0.00234192	0.0492308
OR1L4	0.936044	0.568318	11.4445	0.00234236	0.0492308
MEST	-0.607632	5.00805	11.4333	0.00235201	0.0493715
CYTIP	1.35786	4.82322	11.4116	0.00237091	0.0496756
HMGB3P22	-0.822399	-0.735104	11.4066	0.0023753	0.0496756
CUZD1	-0.629356	2.282	11.4065	0.00237544	0.0496756
HUS1	-0.243958	5.14687	11.3936	0.00238676	0.0497695
CDC6	-0.989674	4.43059	11.3913	0.0023888	0.0497695
SUSD6	0.434552	5.26508	11.3912	0.00238889	0.0497695
CDCA2	-1.16652	4.30474	11.3844	0.00239489	0.0498322
TMEM87A	0.391837	5.61368	11.3676	0.00240982	0.0500803
RSRP1	-0.394518	6.11632	11.3584	0.00241804	0.0501754
TNFSF12	0.617685	3.64996	11.3501	0.00242549	0.0501754
MUC5B	1.88007	9.75262	11.3498	0.00242576	0.0501754
USP34	-0.242839	9.77148	11.349	0.00242644	0.0501754
HOXC9	1.39999	0.95705	11.3374	0.0024369	0.0502465
IL18R1	0.891682	3.35774	11.3355	0.00243857	0.0502465
PRC1	-0.842754	5.59776	11.3338	0.00244017	0.0502465
TRIM17	-0.449028	4.82029	11.3316	0.00244216	0.0502465
FER1L5	-0.79503	3.99999	11.3285	0.00244495	0.0502465
FOXM1	-1.09795	6.14394	11.3249	0.00244818	0.0502509
PSRC1	-0.817175	3.81921	11.2985	0.00247226	0.0506829
SLC45A1	0.900137	2.34518	11.2804	0.00248892	0.0509618
RARRES1	1.02905	5.82099	11.2745	0.00249436	0.0510104
CACNG8	-0.812342	-0.597947	11.2682	0.00250017	0.0510458
ATP8A1	0.610294	5.87946	11.2628	0.00250524	0.0510458
NENF	0.434986	4.74674	11.2624	0.0025056	0.0510458
PRADC1	-0.59028	2.63859	11.2594	0.00250834	0.0510458
TICRR	-0.920718	5.13125	11.2546	0.00251279	0.0510739
LPCAT2	0.445421	5.03962	11.2195	0.00254576	0.0516504
CIP2A	-0.700137	5.43399	11.216	0.00254913	0.0516504
AAAS	-0.258438	6.0347	11.2123	0.00255266	0.0516504
KIF18B	-1.47236	4.6811	11.2085	0.00255619	0.0516504
LSG1	-0.346517	6.56164	11.2075	0.00255713	0.0516504
UPB1	1.27539	0.137877	11.1963	0.00256789	0.0516504
DDX55	-0.343065	5.49046	11.1923	0.00257167	0.0516504
CHCHD3	-0.391928	5.86835	11.1919	0.0025721	0.0516504
CCDC137	-0.577219	4.1462	11.1884	0.00257545	0.0516504
ANKRD52	-0.385619	6.36951	11.1877	0.00257608	0.0516504
KDSR	0.29488	4.75354	11.1834	0.0025802	0.0516504
CLU	0.853731	9.90408	11.1829	0.0025807	0.0516504
BMP2	0.983769	2.0972	11.1753	0.00258801	0.0516504
TARBP2	-0.524274	4.22919	11.1752	0.00258811	0.0516504
EIF2B4	-0.275785	5.75892	11.1702	0.00259293	0.0516504
PLBD2	0.396362	5.44999	11.1699	0.00259324	0.0516504
ZNF286B	-0.534989	3.62368	11.1676	0.00259539	0.0516504
KLHDC10	-0.269104	5.5464	11.1582	0.00260453	0.0516504
DYRK1B	-0.503787	5.84868	11.157	0.00260567	0.0516504
SOD2	0.591946	7.74602	11.1544	0.00260816	0.0516504
PDRG1	-0.498506	3.60455	11.1536	0.00260894	0.0516504
ZNF682	-0.654259	2.87409	11.1521	0.00261048	0.0516504
MCM10	-1.26049	4.66653	11.1497	0.00261278	0.0516504
TYW5	-0.349874	3.90252	11.1469	0.00261553	0.0516504
THSD7B	1.75008	3.65557	11.1277	0.00263427	0.0519555
TMEM156	1.39293	1.68713	11.1199	0.00264196	0.0519555
C11orf52	-0.770928	0.81007	11.1198	0.00264204	0.0519555
GNG7	0.967375	1.41511	11.1184	0.00264344	0.0519555
STMN3	0.684332	3.96076	11.1093	0.00265236	0.0520381
DIO3	2.18052	-0.620383	11.207	0.00265389	0.0520381
CLGN	-1.0843	4.06636	11.0874	0.00267422	0.05214
ZNF439	-0.426291	4.1078	11.0849	0.00267664	0.05214
KCNMB3	-0.509196	3.6914	11.0849	0.00267671	0.05214
MED20	-0.364575	3.30375	11.0847	0.00267685	0.05214
OR5C1	0.972082	0.133789	11.0846	0.00267695	0.05214
PRPF39	-0.286428	5.68198	11.0819	0.00267966	0.05214
PAMR1	1.37163	4.13918	11.0806	0.00268098	0.05214
CMIP	0.351575	6.2978	11.0639	0.00269772	0.0521814
PCNX1	0.360009	7.61408	11.0624	0.00269921	0.0521814
GCC1	-0.236639	4.82464	11.0592	0.00270248	0.0521814
CASS4	0.733944	3.28598	11.0583	0.0027034	0.0521814
TSFM	-0.349941	4.65648	11.0581	0.00270354	0.0521814
ESPL1	-1.15255	5.387	11.0565	0.00270517	0.0521814
BBOX1	-1.08532	4.1053	11.0518	0.00271	0.0521814
HAUS3	-0.287264	5.37507	11.0502	0.00271157	0.0521814
LIN9	-0.449043	4.1198	11.0451	0.00271672	0.0521814
FBXO45	-0.585852	3.52715	11.0404	0.0027215	0.0521814
DNMT3B	-0.965191	4.79921	11.0404	0.00272152	0.0521814
SLX9	-0.53478	4.07082	11.0388	0.00272315	0.0521814
KIF15	-1.1197	5.22593	11.0382	0.00272381	0.0521814
SLX4IP	-0.388536	4.56673	11.0328	0.00272927	0.0522259
SIGLEC8	2.10741	1.43926	11.0281	0.00273407	0.0522513
CTSO	0.685116	3.86441	11.0254	0.00273687	0.0522513
ADGRG5	1.1549	1.6956	11.0203	0.00274205	0.0522903
RPL4	0.259468	9.8059	11.0074	0.00275535	0.0524839
STIL	-0.941226	5.68248	10.9999	0.00276307	0.0525358
MKI67	-1.28118	8.73911	10.9986	0.00276438	0.0525358
RBM28	-0.267838	6.77464	10.9861	0.00277735	0.0527056
EYA3	-0.319724	5.78564	10.9839	0.00277964	0.0527056
DNASE1	-0.39572	3.85531	10.9787	0.00278507	0.0527486
GTPBP2	-0.376343	6.31125	10.9695	0.00279474	0.0528281
FAM161A	-0.528941	4.5891	10.9651	0.00279935	0.0528281
HAUS8	-0.498786	3.27204	10.965	0.00279945	0.0528281
ZNF257	-0.666459	1.87673	10.9624	0.00280217	0.0528281
EVPL	-0.978756	6.34302	10.9596	0.00280512	0.0528281
ZBTB49	-0.325857	4.08376	10.9558	0.00280907	0.0528428
FBXO31	0.479295	4.47489	10.9427	0.0028229	0.0530431
ARHGEF5	-0.420471	7.58886	10.9348	0.00283131	0.0531412
ANLN	-1.33064	6.4147	10.9293	0.00283713	0.0531649
TTK	-1.1765	5.20153	10.9276	0.00283895	0.0531649
ANAPC1P4	-0.478126	5.08723	10.9202	0.00284689	0.0532538
INCENP	-0.74602	6.23895	10.9088	0.00285901	0.0534205
ZNF618	-0.394018	5.95774	10.9034	0.00286484	0.0534597
DEPDC7	-0.810694	2.41338	10.9009	0.00286752	0.0534597
PUS3	-0.451418	3.65283	10.893	0.00287605	0.0535589
NUDT14	-0.43443	3.20643	10.888	0.00288149	0.0535867
MZB1	1.47318	4.10914	10.883	0.00288686	0.0535867
UBE2H	-0.405399	6.42893	10.8827	0.00288719	0.0535867
STEAP4	1.20993	3.99544	10.8789	0.00289138	0.0536047
MCM8	-0.639319	5.45902	10.8695	0.00290157	0.0537338
KIF11	-0.966108	6.00047	10.8614	0.00291038	0.0538372
OTUD6B	-0.394645	4.88865	10.8552	0.00291726	0.0539046
PDCD1	1.46238	1.21683	10.8491	0.00292392	0.0539679
CLSPN	-1.11887	5.29034	10.8353	0.00293916	0.0541891
PWWP3B	2.44595	4.74367	10.8249	0.00295063	0.0542923
CALCOCO2	0.453463	6.3254	10.8244	0.00295127	0.0542923
RORA	0.541669	5.48586	10.8095	0.00296789	0.0545027
RASEF	-0.947372	4.54689	10.8082	0.00296925	0.0545027
C20orf96	-0.493695	4.63415	10.7995	0.00297908	0.0545917
SARS2	-0.581843	4.95203	10.7981	0.00298065	0.0545917
OXLD1	-0.49934	3.23528	10.7902	0.00298956	0.0546445
GABARAP	0.345714	6.54024	10.7892	0.00299062	0.0546445
CYP4F12	1.40786	2.10433	10.7868	0.00299337	0.0546445
DDIAS	-0.849479	3.90274	10.7735	0.00300843	0.0548594
TMEM14A	-0.317014	3.7374	10.7675	0.00301524	0.0548599
MEF2A	0.315854	6.37493	10.7669	0.00301588	0.0548599
EIF4E2	-0.30701	5.92262	10.7577	0.0030264	0.0548599
ZNF440	-0.510346	4.75734	10.7574	0.00302666	0.0548599
PATZ1	-0.395694	5.88514	10.7571	0.00302708	0.0548599
PIM2	0.764071	4.03209	10.7546	0.00302994	0.0548599
VANGL1	-0.443369	5.28233	10.7532	0.0030315	0.0548599
ADH5	0.290287	6.45123	10.744	0.00304209	0.0549487
ITM2A	1.42527	4.35755	10.7432	0.003043	0.0549487
FCRL3	1.67881	2.18929	10.7246	0.00306446	0.0552763
DDR2	0.877749	6.70067	10.7194	0.00307043	0.0553241
ZNF385D	1.45894	2.22524	10.7094	0.00308206	0.0554737
RRAD	1.37036	2.53846	10.7015	0.0030913	0.05558
FCRLA	1.84348	-0.0478964	10.6936	0.00310053	0.0556292
RSKR	-0.345812	4.53591	10.6935	0.00310071	0.0556292
SOGA1	-0.395677	7.67645	10.6784	0.00311839	0.0558215
SMC6	-0.411488	6.71232	10.6774	0.00311961	0.0558215
SH3D19	0.666149	7.27414	10.6753	0.00312211	0.0558215
FGD4	0.316816	6.66781	10.6703	0.00312801	0.0558215
INMT	1.50695	2.52014	10.6639	0.00313555	0.0558215
LTBP4	1.04424	7.72177	10.6631	0.00313651	0.0558215
FPR1	1.06199	3.06252	10.661	0.00313904	0.0558215
ZCCHC8	-0.281474	5.77528	10.6592	0.00314121	0.0558215
CEP55	-1.165	4.81279	10.6498	0.00315232	0.0558215
P2RY10	1.33152	2.17257	10.6494	0.00315284	0.0558215
ZC3H14	-0.229084	7.25084	10.6489	0.00315341	0.0558215
SPINK5	-0.974	4.97861	10.6466	0.00315622	0.0558215
STAT4	1.21839	4.01314	10.6449	0.00315824	0.0558215
ZNF142	-0.346293	6.07384	10.6448	0.00315832	0.0558215
DNMT3L	-0.937122	0.80483	10.6183	0.00319028	0.05631
ZNF260	-0.458516	4.31588	10.6162	0.00319271	0.05631
SYTL4	1.28097	5.43664	10.6009	0.00321129	0.0563902
CAPN2	0.312192	8.01061	10.5995	0.00321302	0.0563902
ANXA7	0.20111	6.67449	10.599	0.00321362	0.0563902
SCML4	1.40865	1.3896	10.5958	0.00321762	0.0563902
GTSE1	-1.21677	4.31549	10.5907	0.00322382	0.0563902
KIF20A	-1.29221	5.19818	10.5896	0.0032251	0.0563902
IL3RA	0.960376	5.04516	10.5895	0.00322526	0.0563902
ARL8B	0.339413	4.72374	10.5888	0.00322618	0.0563902
POC1A	-0.811133	3.62185	10.5861	0.00322939	0.0563902
UBE2J2	-0.290388	5.09811	10.5847	0.00323109	0.0563902
P2RY8	1.32788	1.69805	10.5784	0.00323883	0.0564286
SCARA5	2.9652	2.04175	10.5774	0.00324007	0.0564286
NRXN1	2.49441	2.45964	10.5484	0.00327597	0.0569944
S1PR1	0.840681	3.44262	10.545	0.00328022	0.0570088
HSPB8	1.10544	2.9645	10.5358	0.00329176	0.0571365
GFPT2	1.00647	5.9575	10.5336	0.00329443	0.0571365
MRPL14	-0.421715	4.12415	10.5284	0.00330099	0.057157
PCSK1	0.666109	2.35918	10.5272	0.00330247	0.057157
ATP2A3	0.840456	5.09053	10.5079	0.00332682	0.0575188
PPP3CC	0.649181	5.06806	10.505	0.00333058	0.0575241
CGN	-0.807573	7.93177	10.5013	0.00333527	0.0575455
CSKMT	-0.598785	2.67926	10.4948	0.00334346	0.0576272
HERC3	0.36233	6.30323	10.4917	0.00334745	0.0576363
PET117	-0.346428	3.90759	10.488	0.00335208	0.0576566
MTX2	-0.377922	5.42037	10.4757	0.00336794	0.0578695
ZNF468	-0.451948	3.25682	10.4632	0.00338393	0.0580442
CYP2A7	0.805417	1.32113	10.4623	0.00338513	0.0580442
IQGAP3	-1.28581	5.95467	10.4583	0.00339034	0.0580442
FAM189B	-0.438643	4.02133	10.4482	0.00340331	0.0580442
SYNE3	1.0209	4.66245	10.4456	0.00340672	0.0580442
FOXP2	1.35842	2.73639	10.4446	0.00340808	0.0580442
ARPC4	0.301309	5.85232	10.4444	0.00340827	0.0580442
RHOU	0.716804	5.11685	10.4436	0.0034094	0.0580442
TRAF3IP1	-0.319576	6.3081	10.4382	0.00341638	0.0580442
OLFML1	1.02898	4.19246	10.4331	0.003423	0.0580442
PMP22	0.768002	5.09033	10.4306	0.00342635	0.0580442
ZNF729	-1.62	-1.45871	10.7231	0.0034274	0.0580442
SERPINA5	1.71243	3.86831	10.4265	0.00343165	0.0580442
KIF22	-0.464444	5.66488	10.4265	0.00343166	0.0580442
HBG1	3.5993	-0.802595	10.6115	0.00343265	0.0580442
WRNIP1	-0.292487	5.75504	10.4248	0.00343383	0.0580442
PGAP2	-0.348158	4.41331	10.4151	0.00344663	0.0581542
RASL11A	1.04481	2.55832	10.4146	0.00344731	0.0581542
ZNF669	-0.434596	3.47635	10.4107	0.0034524	0.0581811
SNRPC	-0.367395	4.81711	10.3982	0.00346893	0.0583782
SKA3	-0.884468	3.32848	10.3941	0.00347443	0.0583782
OVOL2	-0.956482	3.64646	10.3939	0.0034746	0.0583782
TTC27	-0.256768	5.89047	10.3846	0.00348701	0.0585276
CENPA	-1.56318	2.31781	10.3811	0.00349163	0.0585463
PPP1R13B	-0.475943	6.54982	10.3779	0.00349597	0.0585601
PROSER3	-0.414429	4.55883	10.3608	0.00351889	0.0588769
RAP1GAP	-0.772267	5.41068	10.3569	0.0035241	0.0588769
MRPS18A	-0.346372	4.51729	10.3559	0.00352548	0.0588769
GAS2L3	-0.748515	4.45365	10.343	0.00354288	0.0590539
TMEM59L	1.48337	0.287863	10.3359	0.00355251	0.0590539
CRAT	0.514523	4.57744	10.3342	0.00355485	0.0590539
RACK1	0.262807	9.26759	10.3332	0.00355631	0.0590539
STAU2	-0.256433	6.24082	10.3331	0.00355644	0.0590539
TCEAL6	3.15316	-0.497385	10.4195	0.00355734	0.0590539
PRSS16	-0.901491	2.46605	10.3282	0.00356304	0.0590897
FAM136A	-0.572546	3.99111	10.3236	0.00356934	0.0591354
HDGF	-0.498862	7.88676	10.3178	0.00357733	0.059209
ZNF138	-0.358723	3.96894	10.3136	0.00358308	0.0592452
ZNF714	-0.433765	3.30626	10.3064	0.00359291	0.059349
KIAA0408	1.45512	1.97601	10.3013	0.00359995	0.0593565
PDE2A	0.918136	3.51525	10.3009	0.00360049	0.0593565
NTRK3	1.61973	4.58459	10.2846	0.00362312	0.0596705
CCR6	0.842136	0.954043	10.282	0.00362675	0.0596714
ZNF736	-0.378574	4.79176	10.2746	0.00363706	0.0597818
AJUBA	-0.637433	4.76678	10.2682	0.003646	0.0598417
DFFB	-0.383605	2.72501	10.2668	0.00364788	0.0598417
PTMA	-0.283221	9.00364	10.2584	0.00365976	0.059922
SLC12A3	1.28764	0.325989	10.2552	0.00366418	0.059922
SCN7A	2.83211	5.8184	10.2537	0.00366625	0.059922
GRPEL2	-0.344479	3.30882	10.2466	0.00367634	0.059922
STIP1	-0.531454	7.4968	10.2444	0.0036794	0.059922
TIMELESS	-0.837548	6.18833	10.2396	0.00368625	0.059922
KCNA5	1.5309	1.7732	10.2367	0.00369029	0.059922
KIF4A	-1.21308	5.41859	10.2347	0.0036932	0.059922
PIK3R1	0.779967	7.51993	10.2303	0.00369938	0.059922
ZSCAN30	-0.377285	4.50243	10.229	0.0037012	0.059922
SH2D1A	1.55912	0.650726	10.2281	0.00370259	0.059922
ETS1	0.767126	6.12797	10.2257	0.00370596	0.059922
TM6SF1	0.674344	3.99509	10.2255	0.00370623	0.059922
DDX39A	-0.506954	5.89545	10.2241	0.0037082	0.059922
CENPM	-1.00177	2.09618	10.2207	0.00371308	0.059922
DIAPH3	-1.1002	5.22318	10.2206	0.00371317	0.059922
SPC24	-1.03641	3.31127	10.2192	0.0037152	0.059922
CCSAP	-0.31535	3.60029	10.2176	0.00371749	0.059922
TMEM248	0.201112	6.67441	10.2108	0.00372728	0.0600186
ZNF343	-0.30353	4.15806	10.2061	0.00373398	0.0600186
EPS15	0.342133	7.71115	10.2057	0.00373453	0.0600186
YIF1B	-0.505468	4.10838	10.2034	0.00373788	0.0600186
MEIG1	-1.11522	-1.35261	10.1998	0.00374299	0.0600334
EXOC4	-0.221146	7.84768	10.1973	0.00374665	0.0600334
NAMPT	0.585394	7.73149	10.1947	0.00375036	0.0600334
EDEM1	0.361585	6.1066	10.1927	0.00375321	0.0600334
IL1R2	1.27518	2.59896	10.1878	0.00376037	0.0600903
ESPN	-0.927201	5.33136	10.1812	0.00376984	0.0601751
OR6V1	-0.711764	-0.705333	10.1746	0.00377953	0.0601751
FIGNL1	-0.360508	4.67813	10.1744	0.00377977	0.0601751
TNPO3	-0.250119	6.92631	10.1742	0.00378013	0.0601751
ZNF480	-0.368968	3.79396	10.1704	0.00378567	0.0602058
KAT8	0.358742	5.65478	10.1601	0.00380071	0.0603875
TIMM50	-0.559874	5.11985	10.1575	0.00380446	0.0603894
SAMD10	-0.863726	2.4111	10.1527	0.00381146	0.060443
TSACC	-0.981584	-0.518853	10.1422	0.003827	0.0606089
EFHD1	0.796033	2.97959	10.1407	0.00382919	0.0606089
KCNE4	1.24749	2.91497	10.1355	0.00383691	0.0606384
BRAP	-0.227271	5.43654	10.1345	0.00383834	0.0606384
NVL	-0.287398	5.95103	10.1282	0.00384768	0.0607285
ARID2	-0.243447	7.74642	10.1232	0.00385508	0.0607328
PATJ	-0.452465	8.6023	10.1231	0.00385524	0.0607328
CYP27A1	0.945535	5.11902	10.1157	0.00386633	0.0608038
TBX21	1.4369	1.03306	10.1149	0.00386741	0.0608038
TBX6	-0.57553	1.10365	10.1127	0.00387077	0.0608038
MITD1	-0.338119	4.64526	10.1103	0.00387434	0.0608038
CIDEB	0.781621	1.85476	10.102	0.00388669	0.0609403
ZBTB38	0.346173	7.57462	10.0989	0.00389146	0.0609451
WDR53	-0.412274	3.95601	10.097	0.00389432	0.0609451
NMNAT1	-0.390632	3.75482	10.0881	0.00390763	0.0610165
CDNF	0.791814	1.09516	10.0879	0.00390801	0.0610165
CCPG1	0.457584	6.30903	10.0866	0.00390986	0.0610165
OIP5	-0.512956	2.09229	10.0772	0.00392421	0.0611162
NDUFV3	-0.292965	5.99459	10.0752	0.00392718	0.0611162
EDNRB	0.884885	3.76962	10.0752	0.00392725	0.0611162
SFPQ	-0.205531	8.77273	10.0708	0.00393383	0.0611506
LAPTM4A	0.296619	7.85035	10.0689	0.0039368	0.0611506
TRAK1	-0.337994	6.9305	10.0654	0.00394211	0.0611761
ADCY2	1.85538	2.55942	10.0608	0.00394905	0.0611828
NALF1	1.07747	2.52287	10.0585	0.00395264	0.0611828
ILRUN	-0.297939	5.84912	10.0579	0.00395356	0.0611828
GEM	1.33419	4.25377	10.0485	0.00396785	0.0612691
RAD51C	-0.326695	4.16873	10.0484	0.00396801	0.0612691
DNAJC16	-0.242333	5.97893	10.047	0.00397016	0.0612691
SPINDOC	-0.567958	4.67732	10.0407	0.00397991	0.0613627
TP53INP1	0.384398	4.8271	10.029	0.00399794	0.0615838
KLRD1	1.07913	1.57241	10.025	0.00400412	0.0615932
BRCA1	-0.724029	5.71002	10.0238	0.00400594	0.0615932
ZNF772	-0.419258	4.43532	10.0193	0.00401301	0.0616265
DTHD1	1.42599	2.45859	10.0166	0.00401711	0.0616265
ARL16	-0.394846	4.12401	10.0153	0.0040192	0.0616265
HSPB6	1.73091	3.62135	10.0114	0.00402528	0.061663
CD96	1.14978	3.97009	9.99954	0.0040438	0.0618898
PRNP	0.516184	5.79953	9.98789	0.00406209	0.0621127
GLRX	0.681266	3.07292	9.98089	0.00407312	0.0622102
PUS7L	-0.328276	5.38913	9.97911	0.00407593	0.0622102
ICOSLG	-0.499892	4.33413	9.9707	0.00408924	0.0623562
EBLN2	0.409341	3.40502	9.96695	0.0040952	0.062377
P2RY2	-1.01985	3.07433	9.96301	0.00410146	0.062377
ARRDC2	0.721067	3.98914	9.96278	0.00410183	0.062377
FAM13A	0.532007	6.34226	9.9569	0.00411119	0.0624623
SELENOH	-0.278079	4.77121	9.94727	0.00412658	0.0626391
LCTL	-0.889853	0.159938	9.92679	0.00415951	0.0630731
MVP	0.424854	7.58085	9.92479	0.00416274	0.0630731
BCHE	1.23955	3.52295	9.89196	0.00421619	0.0638249
POLD3	-0.392586	5.01404	9.88515	0.00422736	0.0639359
GEMIN2	-0.320422	3.67932	9.87281	0.0042477	0.0639492
HSPA14	-0.272834	4.75229	9.87236	0.00424845	0.0639492
MTOR	-0.318058	8.19084	9.87236	0.00424845	0.0639492
SS18L1	-0.482304	4.78278	9.87168	0.00424958	0.0639492
ZNF567	-0.402537	4.41037	9.86972	0.00425281	0.0639492
LY9	1.39015	2.37524	9.86915	0.00425374	0.0639492
FBXO44	-0.387474	4.36877	9.86834	0.00425509	0.0639492
PRELP	1.69477	6.2513	9.86529	0.00426014	0.0639674
ZNF347	-0.322092	4.1324	9.86173	0.00426605	0.0639693
PIK3IP1	0.786885	4.88268	9.86059	0.00426794	0.0639693
TRAF1	0.695105	3.70435	9.85647	0.00427479	0.0640143
SERINC3	0.248487	7.31595	9.85048	0.00428477	0.0640939
KIN	-0.28081	4.818	9.84465	0.00429452	0.0640939
DCLRE1C	-0.32077	5.19632	9.83729	0.00430684	0.0640939
ZGPAT	-0.394195	5.61558	9.83503	0.00431063	0.0640939
SIRPG	1.35012	1.01608	9.8349	0.00431085	0.0640939
SLC29A2	-0.794415	4.99058	9.83487	0.00431091	0.0640939
C8orf76	-0.327812	4.85039	9.83461	0.00431134	0.0640939
TIMP1	0.62456	7.79288	9.82996	0.00431915	0.0640939
ZBED6CL	-0.661549	2.86327	9.82877	0.00432116	0.0640939
L2HGDH	-0.493579	4.22175	9.82783	0.00432274	0.0640939
ZNF470	-0.351749	3.81772	9.82494	0.00432762	0.0640939
PLXNB1	-0.480191	8.81875	9.82373	0.00432965	0.0640939
KLC4	-0.393958	5.1739	9.82347	0.0043301	0.0640939
PIGL	0.421728	3.49569	9.81505	0.00434434	0.0642096
PAX8	-0.695847	8.13226	9.81429	0.00434562	0.0642096
MYADM	0.481543	5.69418	9.79995	0.00436998	0.0645124
CAB39L	0.945745	3.75958	9.79686	0.00437526	0.0645331
R3HDM1	-0.39118	6.94746	9.79345	0.00438108	0.0645619
CAMKK1	0.46123	3.66773	9.78518	0.00439523	0.0646923
TPT1	0.386693	9.5591	9.78375	0.0043977	0.0646923
LRIF1	-0.282448	5.26737	9.77959	0.00440484	0.0647403
FOLR1	-0.84784	6.21223	9.77336	0.00441556	0.0648162
MSANTD4	-0.298557	4.78145	9.77207	0.00441778	0.0648162
PARPBP	-0.66335	4.24507	9.76256	0.00443422	0.0649522
RNF133	0.930235	0.861397	9.7622	0.00443485	0.0649522
MICU2	0.241777	4.98348	9.75915	0.00444013	0.0649673
POLD1	-0.535358	5.49923	9.75711	0.00444367	0.0649673
PTGDS	1.10457	6.29567	9.75089	0.00445448	0.0650302
TP73	-0.734863	2.073	9.75014	0.00445578	0.0650302
SLC38A1	-0.534537	7.21269	9.74778	0.00445991	0.0650335
AFDN	-0.470189	9.28378	9.73269	0.00448628	0.0653341
SPATA18	0.780912	3.59503	9.7299	0.00449118	0.0653341
DUSP2	1.28267	2.83234	9.72927	0.00449229	0.0653341
BRME1	-0.764956	3.05047	9.72689	0.00449648	0.0653381
SEC24C	-0.215219	7.50579	9.71838	0.00451146	0.0654203
SKP2	-0.46109	5.31608	9.718	0.00451213	0.0654203
ATAD2	-0.55754	7.30223	9.71651	0.00451477	0.0654203
CEP128	-0.271078	5.61368	9.71145	0.00452371	0.0654203
STYXL1	-0.406759	3.89707	9.70904	0.00452797	0.0654203
TAS2R39	-0.618083	1.43167	9.70861	0.00452873	0.0654203
PRPS1	0.37136	5.04212	9.70812	0.00452961	0.0654203
RC3H1	-0.179237	7.67027	9.68407	0.00457245	0.0659819
C18orf54	-0.380666	3.11483	9.67688	0.00458535	0.066046
ENPP3	1.41385	2.48263	9.67343	0.00459155	0.066046
TMEM268	0.401715	3.56617	9.67264	0.00459297	0.066046
PRKCE	-0.395281	5.70423	9.67223	0.00459372	0.066046
KIF2C	-1.09018	5.34716	9.67056	0.00459671	0.066046
NDUFS4	0.33278	4.86358	9.66734	0.00460252	0.0660712
CXCL2	1.41165	3.82662	9.66341	0.00460961	0.0660712
HSPE1	-0.421693	6.57061	9.66272	0.00461087	0.0660712
DDX24	0.270072	7.31982	9.66081	0.00461432	0.0660712
OBSCN	-0.442363	9.05704	9.65678	0.00462161	0.0661187
NLGN3	0.870698	3.0278	9.65152	0.00463115	0.0661824
CD3G	1.29085	1.31575	9.64677	0.00463978	0.0661824
OSBP2	-0.547821	4.4389	9.64512	0.00464279	0.0661824
INPP5J	-0.562124	3.38069	9.64482	0.00464333	0.0661824
UFSP1	-0.634979	0.507166	9.6423	0.00464794	0.0661824
CAV2	0.562283	4.24269	9.64022	0.00465173	0.0661824
GEMIN6	-0.423046	3.3853	9.63691	0.00465777	0.0661824
ATP1A2	1.96535	4.47324	9.63688	0.00465782	0.0661824
PAPLN	1.01912	5.34814	9.63427	0.00466259	0.0661937
CKS2	-0.73282	3.55068	9.63101	0.00466856	0.0662196
ALOX5AP	0.777289	3.9658	9.62701	0.00467591	0.0662196
E2F8	-1.27758	4.63906	9.62677	0.00467634	0.0662196
LITAF	0.549097	5.39062	9.62096	0.00468701	0.0663144
RERGL	2.8166	1.19644	9.61776	0.0046929	0.0663414
MTBP	-0.490142	5.35503	9.61077	0.00470581	0.0664675
ABCC5	-0.338668	7.20542	9.60324	0.00471973	0.066521
GNG12	0.417885	4.09357	9.6004	0.00472501	0.066521
RCCD1	-0.487472	3.44917	9.60005	0.00472566	0.066521
TCHP	-0.327039	4.86386	9.59799	0.00472949	0.066521
YEATS2	-0.394631	8.03154	9.59795	0.00472955	0.066521
ZC3H12C	0.533012	4.83033	9.59568	0.00473377	0.0665242
TRIM37	-0.331538	6.13892	9.57114	0.00477966	0.0671125
FAM24B	-0.607196	1.84014	9.55933	0.00480191	0.0672816
ADD1	0.268133	7.91521	9.55882	0.00480287	0.0672816
SNAP91	1.9618	1.87422	9.55832	0.00480381	0.0672816
DHRS12	0.589181	3.92488	9.55191	0.00481595	0.0673289
IL6	1.56945	3.85585	9.55143	0.00481686	0.0673289
NCDN	-0.380619	5.15227	9.54823	0.00482293	0.0673289
FAM111B	-1.0776	3.75383	9.54801	0.00482334	0.0673289
TMEM52	-0.890267	-0.621563	9.54463	0.00482978	0.0673623
PHIP	-0.237584	8.53362	9.53958	0.00483938	0.0673801
CCR4	1.40797	1.82885	9.53828	0.00484186	0.0673801
TAF5	-0.434943	3.70141	9.53758	0.00484319	0.0673801
ZNF691	-0.370981	3.41443	9.5343	0.00484945	0.0673972
PLK3	0.622445	6.17092	9.52894	0.00485971	0.0673972
VPS13C	0.419056	8.99188	9.52866	0.00486024	0.0673972
MADD	0.222242	6.91461	9.52847	0.00486059	0.0673972
PPP1R10	0.361153	4.14924	9.52084	0.00487523	0.0674979
RBM3	0.339427	5.72596	9.52046	0.00487595	0.0674979
TIMP2	0.51794	7.81958	9.5156	0.0048853	0.0675712
PPARG	1.16196	3.62828	9.51101	0.00489416	0.0676376
MMP16	1.06292	3.61982	9.50531	0.00490516	0.0677335
IDS	0.45864	5.92143	9.4986	0.00491815	0.0678246
TSTD1	-0.491371	3.636	9.4977	0.0049199	0.0678246
RSPH3	-0.350651	5.22725	9.49309	0.00492885	0.0678919
MCMDC2	-0.561302	1.41445	9.49064	0.00493361	0.0679013
CLPB	-0.459716	5.53236	9.48564	0.00494334	0.0679791
DTNA	0.741638	5.06391	9.48229	0.00494988	0.0680128
CEP164	-0.256465	6.78208	9.47806	0.00495815	0.0680705
SLC4A9	-0.679029	1.06139	9.46728	0.0049793	0.0682874
SMC2	-0.525446	6.15295	9.46131	0.00499105	0.0682874
GNAT2	-0.523798	2.90392	9.46013	0.00499337	0.0682874
AGAP6	-0.288604	6.16389	9.45942	0.00499476	0.0682874
TRIOBP	-0.37981	6.826	9.45934	0.00499492	0.0682874
HEXIM1	-0.383771	5.84396	9.45751	0.00499854	0.0682874
AGAP5	-0.366896	6.65288	9.45322	0.00500701	0.0682933
DCUN1D3	0.559286	4.3891	9.45273	0.00500799	0.0682933
AUP1	-0.335825	7.02846	9.45024	0.0050129	0.0682933
SH3YL1	-0.351132	6.06013	9.449	0.00501536	0.0682933
DCDC2	-0.87957	6.07423	9.44681	0.00501971	0.0682967
CAP2	-0.427553	5.3811	9.43718	0.00503883	0.068465
IER2	0.732837	5.53946	9.43645	0.00504029	0.068465
MPPED2	-0.909812	4.7837	9.43279	0.00504759	0.0685083
SMARCC2	-0.230258	8.53078	9.42736	0.00505844	0.0685928
DDX19B	0.214711	5.97503	9.4223	0.00506855	0.0685928
BMERB1	0.849313	3.37489	9.41967	0.00507383	0.0685928
GMNN	-0.553295	3.49006	9.41572	0.00508177	0.0685928
HELLS	-0.637136	5.98891	9.41509	0.00508303	0.0685928
FAM98A	-0.344571	5.74462	9.41376	0.0050857	0.0685928
SORCS3	2.17086	1.2019	9.41185	0.00508954	0.0685928
THBD	1.04242	3.26539	9.41168	0.0050899	0.0685928
PPP1R32	0.55334	2.43237	9.40714	0.00509903	0.0685928
NCAPD3	-0.489636	6.44951	9.40646	0.0051004	0.0685928
GABARAPL2	0.258803	5.53359	9.40485	0.00510366	0.0685928
IRF4	1.37998	3.86619	9.40263	0.00510814	0.0685928
FBXO16	-0.499196	3.43706	9.40254	0.00510833	0.0685928
POLR1A	-0.323141	7.61137	9.401	0.00511143	0.0685928
TBCEL	0.369216	5.16467	9.39359	0.00512645	0.0687389
CNTNAP3B	1.09562	4.10664	9.38964	0.00513446	0.0687615
ACTR3C	-0.618978	4.33488	9.3887	0.00513638	0.0687615
VSIG1	0.854109	0.406652	9.37666	0.00516093	0.0690347
SH3BP5	0.624944	6.76872	9.37135	0.00517179	0.0691245
ESCO1	-0.226411	5.89953	9.36034	0.0051944	0.069371
AVIL	-0.504154	5.71743	9.35554	0.00520429	0.0694474
CNOT3	-0.491305	1.18962	9.35092	0.00521384	0.0695082
NUGGC	1.51286	3.58297	9.3493	0.00521718	0.0695082
SPDYE2B	-0.3107	6.70541	9.34171	0.00523291	0.069662
RASSF3	0.354203	4.47849	9.33293	0.00525114	0.069849
AGAP2	0.772978	3.4619	9.32773	0.00526199	0.0699375
SMG9	-0.367158	5.33141	9.32317	0.00527151	0.0700082
TUFT1	-0.488982	5.71162	9.31945	0.00527931	0.0700559
EPS8L2	-0.648821	6.75972	9.31663	0.00528522	0.0700785
HIGD1C	-0.795801	0.740387	9.30732	0.00530479	0.070277
LSAMP	1.14853	4.06215	9.30525	0.00530915	0.070277
TMPRSS13	-0.641781	2.64822	9.3035	0.00531283	0.070277
ZC3H12D	0.923761	2.07739	9.30075	0.00531865	0.0702981
PLA2R1	0.616068	6.49295	9.29775	0.00532498	0.070326
NAB2	-0.398684	5.53304	9.29458	0.00533169	0.0703589
HSPB2	0.524483	0.658269	9.29185	0.00533748	0.0703796
PANK1	-0.68685	3.75617	9.28481	0.00535244	0.0705097
FAR2	0.438822	3.92843	9.28322	0.00535581	0.0705097
KCTD1	-0.655806	7.3388	9.2772	0.00536865	0.0706059
TRIM44	-0.199225	6.78029	9.27392	0.00537564	0.0706059
CKAP2L	-1.1742	4.59217	9.27384	0.00537582	0.0706059
ABCC10	-0.286317	5.85715	9.27023	0.00538353	0.0706089
UPF3A	-0.288329	6.06052	9.26977	0.00538453	0.0706089
SOX11	-1.61368	3.91388	9.26454	0.00539573	0.0707002
ANGPTL1	0.988382	4.83132	9.2505	0.00542594	0.0710402
PTPN1	0.379491	6.45201	9.24574	0.00543622	0.0711189
ZNF485	-0.344255	3.26193	9.23772	0.00545361	0.0712904
TOPBP1	-0.367017	7.2719	9.22897	0.00547265	0.0713804
ZNF195	-0.362482	5.17568	9.22865	0.00547333	0.0713804
PRKCZ	-0.589601	5.16658	9.2282	0.00547432	0.0713804
BUB1	-1.10102	5.88566	9.22646	0.00547812	0.0713804
ZNF785	-0.379444	4.23545	9.22284	0.00548601	0.0713804
ZNF91	-0.369539	5.33272	9.2201	0.005492	0.0713804
SPDYC	-1.15375	-0.357901	9.21788	0.00549686	0.0713804
MYC	0.89131	8.55997	9.21535	0.00550241	0.0713804
ARHGAP10	0.807277	5.74401	9.21271	0.00550821	0.0713804
RAB17	-0.729538	3.39486	9.2119	0.00550998	0.0713804
CUEDC1	-0.370342	5.52823	9.21152	0.00551081	0.0713804
DLK2	-0.614886	1.84588	9.21103	0.00551188	0.0713804
HBG2	3.07736	3.01794	9.20688	0.005521	0.0714391
ORC2	-0.286338	5.87222	9.20507	0.00552499	0.0714391
RPAP2	-0.242037	5.83364	9.19984	0.00553653	0.071482
CCDC85C	-0.63548	3.70715	9.19943	0.00553743	0.071482
NSUN5P2	-0.488727	3.06759	9.19773	0.00554117	0.071482
ZSCAN12	-0.414166	4.22105	9.18772	0.00556332	0.0717122
WDR72	1.53463	3.09391	9.18058	0.0055792	0.0717163
TIAL1	-0.260916	7.1588	9.18019	0.00558008	0.0717163
ZNF30	-0.380745	2.88417	9.17938	0.00558187	0.0717163
DCLRE1A	-0.360824	4.8401	9.17929	0.00558208	0.0717163
MYO1H	-0.713025	1.64139	9.17791	0.00558515	0.0717163
ZNHIT6	-0.261169	5.89443	9.17407	0.0055937	0.0717258
TDP1	-0.299439	5.22867	9.17371	0.0055945	0.0717258
BUB1B	-1.04514	5.93518	9.16908	0.00560485	0.0718033
DYNLL1	-0.267163	6.16078	9.16287	0.00561875	0.0718944
SPDYE5	-0.282801	6.48392	9.16145	0.00562196	0.0718944
SCRG1	1.31453	1.46593	9.16013	0.00562491	0.0718944
H1-6	-1.31473	0.885517	9.15014	0.00564739	0.0720415
TXLNA	-0.256822	6.81989	9.15004	0.00564762	0.0720415
PCDH9	1.24283	3.73605	9.14618	0.00565633	0.0720415
NLRP9	1.01871	0.10619	9.14601	0.00565672	0.0720415
GINS1	-0.816332	3.37155	9.14543	0.00565802	0.0720415
FAM227A	-0.591218	4.38446	9.12964	0.00569383	0.0723768
EPAS1	0.499196	7.36406	9.1273	0.00569915	0.0723768
HBA2	2.65737	7.70224	9.12466	0.00570516	0.0723768
MON1A	-0.522074	3.15143	9.12446	0.00570564	0.0723768
GYPC	0.842545	3.91887	9.12426	0.00570607	0.0723768
CNTN1	1.83553	6.44709	9.11859	0.00571902	0.072455
SMG5	-0.40396	7.42746	9.11737	0.00572182	0.072455
ZNF765	-0.368159	3.56377	9.11586	0.00572528	0.072455
KCNA7	-1.22222	-1.19341	9.11337	0.00573097	0.0724571
C10orf95	-0.804588	0.99417	9.11199	0.00573414	0.0724571
FNBP4	-0.221458	7.94332	9.10933	0.00574025	0.0724793
CD59	0.341875	6.61295	9.10722	0.0057451	0.0724856
TRIM54	-1.27682	-0.190536	9.16592	0.00576915	0.0726772
FMOD	0.588787	6.06452	9.09227	0.00577956	0.0726772
SUPT5H	-0.319407	7.82021	9.09188	0.00578046	0.0726772
TIMM23B	-0.279802	5.09309	9.09163	0.00578104	0.0726772
GLI1	1.21656	2.61696	9.08972	0.00578545	0.0726772
LEPROTL1	0.385296	4.31101	9.08929	0.00578644	0.0726772
GATA6	1.20595	5.47673	9.08499	0.00579642	0.0727476
SLC18A2	0.850924	2.04293	9.08195	0.00580347	0.0727814
C6orf62	-0.333214	6.87033	9.06928	0.00583299	0.0729775
ADAMTS3	0.777357	4.3158	9.06743	0.00583731	0.0729775
AFF2	0.840941	3.29744	9.06706	0.00583818	0.0729775
FANCA	-0.567573	5.78493	9.06674	0.00583894	0.0729775
MSTO2P	-0.48198	4.09541	9.06551	0.0058418	0.0729775
ZEB1	0.915318	6.80013	9.06398	0.00584538	0.0729775
ANKRD26	-0.294941	6.76606	9.05896	0.00585716	0.0730699
AURKB	-1.24581	3.84415	9.05686	0.00586209	0.0730766
DNER	1.63388	1.74094	9.0548	0.00586693	0.0730823
DROSHA	-0.226524	8.20883	9.04877	0.00588112	0.0732044
ALOX15B	1.77991	3.15628	9.04354	0.00589346	0.0732429
CFAP298	-0.2875	5.18359	9.04328	0.00589407	0.0732429
CDS2	0.273226	5.55948	9.04188	0.0058974	0.0732429
C14orf178	-0.645218	0.78981	9.039	0.0059042	0.0732728
CREBL2	0.424463	4.86097	9.03227	0.00592015	0.0734027
EDN1	0.955872	3.32917	9.03087	0.00592348	0.0734027
TRAIP	-0.569771	3.44318	9.02742	0.0059317	0.07345
TSPAN4	0.426107	5.03284	9.02204	0.00594452	0.073554
RSL24D1	0.349753	4.8701	9.01947	0.00595065	0.0735753
MYL3	1.48416	0.124188	9.01443	0.00596268	0.0736235
ASB1	-0.317732	3.89434	9.01237	0.00596762	0.0736235
CATSPERG	-0.515495	4.07558	9.01104	0.0059708	0.0736235
TTC30A	-0.485394	4.98878	9.01045	0.00597222	0.0736235
SPAST	-0.302565	5.48833	9.00056	0.00599597	0.0738295
ABCG4	-0.749481	1.22226	8.99923	0.00599919	0.0738295
PTH1R	1.19857	2.92623	8.99797	0.00600222	0.0738295
KIF3B	-0.286209	6.79053	8.98584	0.00603153	0.0741354
NCAPH	-1.00016	4.77535	8.98304	0.00603831	0.074164
POLE	-0.388461	7.31307	8.97996	0.0060458	0.0741716
MT1X	0.869659	4.72831	8.97912	0.00604783	0.0741716
TMOD4	-0.580371	1.76376	8.97605	0.00605531	0.0742086
ODAD1	-1.03699	3.22672	8.96522	0.00608172	0.0744256
TSPYL1	0.292623	6.56842	8.96437	0.0060838	0.0744256
TACC3	-0.805573	6.92923	8.96331	0.0060864	0.0744256
LLGL2	-0.7111	6.21158	8.95993	0.00609468	0.0744342
ADIRF	1.32579	5.01584	8.95839	0.00609845	0.0744342
ECT2	-0.943796	6.75423	8.95755	0.0061005	0.0744342
RAB8B	0.542874	4.04039	8.94861	0.00612249	0.0746478
RBM17	-0.303164	6.91362	8.94519	0.00613091	0.0746959
PRPF4B	-0.253791	7.8139	8.93918	0.00614576	0.0747484
ABCD2	0.948142	1.84961	8.93851	0.00614741	0.0747484
FKBPL	-0.886734	1.04694	8.938	0.00614868	0.0747484
SPOP	0.323398	5.62849	8.92845	0.00617237	0.0748747
MTFR1	-0.363753	4.32889	8.92391	0.00618367	0.0748747
FRAS1	-0.625422	6.93987	8.92368	0.00618424	0.0748747
XKR9	-0.630029	2.7659	8.92313	0.00618561	0.0748747
EMP1	0.84914	5.49201	8.92245	0.00618731	0.0748747
EXOSC10	-0.206677	7.21227	8.92154	0.00618957	0.0748747
REN	1.5966	0.953123	8.92116	0.00619052	0.0748747
SPTBN5	-0.276889	5.16498	8.91784	0.00619879	0.0749204
SRPK1	-0.409709	6.47731	8.91588	0.00620369	0.0749253
ZNF385B	1.88752	2.14653	8.91406	0.00620825	0.0749261
TMEM200A	0.989655	4.21152	8.90804	0.00622331	0.0750535
TMEM201	-0.543101	4.17343	8.90535	0.00623008	0.0750808
FREM1	1.08589	5.44152	8.90281	0.00623645	0.0751033
EDRF1	-0.242614	6.56334	8.90008	0.00624333	0.0751106
AKT1S1	-0.35927	4.42572	8.898	0.00624854	0.0751106
ANKZF1	-0.44334	6.46426	8.8972	0.00625058	0.0751106
KCNC3	-0.615011	4.69878	8.89382	0.00625909	0.0751414
EFHC1	-0.373904	5.97546	8.8926	0.00626216	0.0751414
NUP62CL	-0.693761	1.51513	8.88544	0.00628028	0.0753047
JTB	-0.274647	5.68524	8.87894	0.00629677	0.0753863
GSTM5	1.95746	2.87674	8.87614	0.00630388	0.0753863
CENPK	-0.832964	3.45271	8.87598	0.00630428	0.0753863
NFATC2	1.12157	6.42613	8.87563	0.00630518	0.0753863
PRUNE1	-0.258572	5.35541	8.87297	0.00631194	0.075413
MYL4	-0.871035	-1.02901	8.86797	0.00632469	0.0754938
CENPX	-0.583063	2.27834	8.86676	0.00632777	0.0754938
PRKAB2	-0.332765	2.86668	8.85235	0.0063647	0.0757823
RGCC	0.998629	4.66267	8.85227	0.00636491	0.0757823
GLP2R	2.03547	0.428595	8.852	0.00636558	0.0757823
ODF2	-0.342358	6.94605	8.84726	0.00637778	0.0758733
CREBRF	0.396859	6.16065	8.84148	0.00639269	0.0759963
MTMR6	0.318509	5.06262	8.83795	0.00640183	0.076023
MND1	-0.90122	2.47443	8.83576	0.00640747	0.076023
RNF217	0.405029	5.51179	8.83374	0.00641271	0.076023
PLA1A	1.03008	1.90424	8.83059	0.00642089	0.076023
FOXN3	0.455934	5.71896	8.83031	0.00642161	0.076023
MGLL	0.683438	4.91872	8.82925	0.00642436	0.076023
PARD6B	-0.735035	5.83745	8.82534	0.00643452	0.076023
AOX1	1.46076	6.32256	8.8251	0.00643516	0.076023
GPATCH4	-0.347517	4.98105	8.82436	0.00643706	0.076023
LRRC45	-0.580922	4.34826	8.82303	0.00644054	0.076023
CACNA1D	1.10174	5.62297	8.82099	0.00644584	0.0760317
HYAL3	-0.548674	1.19305	8.81819	0.00645315	0.0760641
ANXA5	0.444197	7.23245	8.81496	0.00646158	0.0760846
BRF2	-0.313453	3.38383	8.81403	0.00646401	0.0760846
KCNN2	-0.845586	0.450418	8.80656	0.00648355	0.0762056
LHB	-0.774273	0.622783	8.80603	0.00648497	0.0762056
MIIP	-0.331508	4.17634	8.80282	0.00649337	0.0762056
SPICE1	-0.281758	6.55152	8.80131	0.00649735	0.0762056
GTF2IRD1	-0.543423	5.72483	8.80011	0.00650051	0.0762056
TIGIT	1.27843	1.53495	8.79857	0.00650454	0.0762056
HBB	2.6624	6.59463	8.7979	0.00650631	0.0762056
TCF25	0.236322	7.35609	8.78811	0.00653214	0.07644
NOP53	0.391573	7.40634	8.78685	0.00653549	0.07644
TAS2R40	-0.770187	0.708432	8.78182	0.00654879	0.0765188
ZNF467	-0.498841	4.27704	8.78084	0.00655141	0.0765188
ZNF398	-0.332314	4.21743	8.77857	0.00655742	0.0765354
ZNF160	-0.300775	6.09984	8.77401	0.00656953	0.076623
MRPL17	-0.371226	4.2148	8.76984	0.00658064	0.0766989
CENPP	-0.362329	3.77215	8.75296	0.0066258	0.0771713
IL1RL1	1.38145	2.06773	8.74382	0.0066504	0.0773644
HGF	0.938265	4.23808	8.74243	0.00665416	0.0773644
TRPC5	0.86607	0.253148	8.73992	0.00666093	0.0773644
ANKRD49	-0.307661	3.61963	8.73948	0.0066621	0.0773644
RCC1	-0.513333	5.14514	8.73791	0.00666635	0.0773644
LRRN4CL	1.35793	0.988169	8.73648	0.00667022	0.0773644
DLGAP5	-1.19514	4.64001	8.72983	0.00668823	0.0775193
CCNF	-0.82786	3.86503	8.72053	0.00671351	0.0777582
POLR3G	-0.470895	1.99474	8.71142	0.0067384	0.0778472
DDR1	-0.521784	7.04632	8.71141	0.00673842	0.0778472
RAB13	-0.269413	6.30553	8.71113	0.00673918	0.0778472
PTPRM	0.419633	7.02707	8.71088	0.00673987	0.0778472
RIT1	-0.29917	4.5313	8.70644	0.00675203	0.0778871
USP3	0.313183	6.2684	8.70437	0.00675769	0.0778871
CST3	0.373518	7.38189	8.70299	0.0067615	0.0778871
GGT5	0.83541	4.71339	8.7019	0.00676447	0.0778871
VCPKMT	-0.300704	3.12454	8.70085	0.00676738	0.0778871
RAB30	0.64813	2.96016	8.69707	0.00677778	0.0778871
BRICD5	-0.415059	1.48005	8.69603	0.00678062	0.0778871
ZFAND2B	-0.281203	4.19751	8.696	0.00678071	0.0778871
MLEC	-0.356865	5.96607	8.69142	0.00679334	0.0779784
ZMYM1	-0.272527	6.01034	8.68297	0.0068167	0.078114
SPRY2	0.702915	4.52013	8.68216	0.00681895	0.078114
CNR2	1.50008	-1.05008	8.68174	0.0068201	0.078114
TTC21B	-0.294662	6.58205	8.68037	0.0068239	0.078114
CNRIP1	0.869219	3.12691	8.67772	0.00683126	0.0781445
OR52N4	1.73733	0.226911	8.73848	0.00683876	0.078162
ELF1	0.514879	6.5368	8.67348	0.00684305	0.078162
MERTK	0.602561	6.65115	8.67206	0.00684699	0.078162
DHX16	-0.306727	4.02604	8.67043	0.00685154	0.078162
NUFIP2	-0.23037	7.69707	8.66624	0.0068632	0.0782415
SIRT7	-0.443316	4.23325	8.66069	0.00687874	0.0783649
CTAGE9	1.49272	1.8073	8.6569	0.00688935	0.0784313
TNR	1.17362	1.72805	8.65497	0.00689476	0.0784313
AARS2	-0.32309	5.28268	8.65349	0.00689889	0.0784313
SPDYE3	-0.404822	6.60279	8.65159	0.00690424	0.0784313
NUP62	-0.382885	5.58513	8.64908	0.0069113	0.0784313
PDZD4	0.898866	2.32782	8.64854	0.0069128	0.0784313
FANCD2	-0.438778	6.06471	8.64407	0.00692539	0.0784429
PTGDR	1.25192	1.74253	8.64379	0.00692617	0.0784429
FGF9	1.17318	2.19462	8.63891	0.00693995	0.0784429
ZNF823	-0.288962	3.76222	8.63843	0.0069413	0.0784429
DNAJC14	-0.266601	5.64026	8.63825	0.0069418	0.0784429
GORAB	-0.245579	4.67329	8.63816	0.00694206	0.0784429
CPQ	0.594829	5.54718	8.63418	0.00695333	0.078517
CAMK2D	0.460067	5.40924	8.63041	0.00696402	0.0785694
PEX1	-0.208437	6.59145	8.62841	0.00696969	0.0785694
RERG	1.42082	4.09475	8.62756	0.00697211	0.0785694
ZNF730	-0.904655	2.18293	8.62571	0.00697736	0.0785754
AXL	0.594856	6.79813	8.62121	0.00699014	0.0786662
PRPF38B	-0.175914	6.87852	8.61712	0.0070018	0.0786787
PLEKHA8	-0.411285	4.44282	8.61609	0.00700474	0.0786787
ATAT1	-0.516871	2.34127	8.61586	0.00700541	0.0786787
BAZ1B	-0.1821	7.09258	8.61072	0.0070201	0.07871
UNC119B	-0.376491	4.62314	8.61048	0.00702076	0.07871
GPR171	0.841396	2.36777	8.60993	0.00702236	0.07871
C19orf48	-0.569699	3.20227	8.60705	0.0070306	0.0787493
HMMR	-1.07859	4.24866	8.60346	0.0070409	0.078774
IL16	1.15422	6.02866	8.60298	0.00704226	0.078774
ZCCHC24	0.611622	4.68009	8.60051	0.00704936	0.0787762
DPYSL2	0.523869	7.13709	8.59813	0.00705621	0.0787762
TRIM25	-0.35486	6.44906	8.59798	0.00705663	0.0787762
TSPAN32	0.827121	2.21728	8.58939	0.0070814	0.0789473
KHDC4	-0.314367	7.10209	8.58938	0.00708143	0.0789473
RASGRF1	1.26865	1.80378	8.58281	0.00710044	0.078989
LIFR	0.715804	7.10731	8.57835	0.00711335	0.078989
PLPP1	0.614728	4.97312	8.57802	0.00711431	0.078989
ABRAXAS2	-0.319334	5.00877	8.57684	0.00711774	0.078989
ATAD3A	-0.530096	6.2589	8.57539	0.00712197	0.078989
SYNE1	0.944713	9.36535	8.57269	0.00712979	0.078989
MAP7	-0.615264	5.93525	8.5724	0.00713064	0.078989
ABCG2	1.19782	3.11503	8.57218	0.00713129	0.078989
RRM2	-1.09533	5.56264	8.5721	0.00713154	0.078989
ARHGAP11A	-0.851143	5.47381	8.57174	0.00713256	0.078989
KCNA3	1.07465	3.01641	8.56688	0.00714673	0.0790934
C10orf88	-0.249928	3.91927	8.56198	0.00716105	0.0791993
KPNA2	-0.785758	5.99267	8.55977	0.00716752	0.0792182
CHCHD7	-0.396177	3.9072	8.55682	0.00717614	0.0792609
BUD31	-0.297996	5.45818	8.54656	0.00720628	0.07949
ZNF98	-0.826768	2.75624	8.54616	0.00720746	0.07949
P2RY12	0.752941	1.81928	8.54489	0.00721119	0.07949
KIAA1522	-0.47003	7.18055	8.54318	0.00721623	0.079493
VPS45	-0.233863	6.23385	8.54104	0.00722253	0.0795099
ZKSCAN3	-0.302974	4.13206	8.53394	0.00724353	0.0795528
PAPPA	0.901955	5.14617	8.53149	0.00725077	0.0795528
NLRP1	0.6484	6.27741	8.52985	0.00725564	0.0795528
POLR3C	-0.245262	4.92284	8.5296	0.00725638	0.0795528
RUNDC3B	1.05462	1.85369	8.5273	0.00726323	0.0795528
EIF4B	0.228754	9.48993	8.52703	0.00726403	0.0795528
SHCBP1	-0.710249	4.04571	8.52577	0.00726776	0.0795528
RNH1	0.261301	5.67418	8.52512	0.0072697	0.0795528
ALS2	-0.264305	6.66158	8.52484	0.00727054	0.0795528
TINF2	0.218686	5.72167	8.52361	0.00727418	0.0795528
RITA1	-0.393268	4.00499	8.51982	0.00728547	0.0795528
TMEM139	-0.692107	3.9705	8.51913	0.00728752	0.0795528
C9orf40	-0.560307	1.40435	8.51823	0.0072902	0.0795528
BEAN1	0.84866	1.97193	8.5153	0.00729895	0.0795528
NEK2	-1.00505	4.05394	8.51422	0.00730216	0.0795528
LYSMD2	0.446847	1.97642	8.51329	0.00730494	0.0795528
ASTL	1.69546	1.38799	8.51241	0.00730758	0.0795528
MICU3	0.79927	3.31375	8.51079	0.00731241	0.0795535
DSP	-0.782535	9.52369	8.50673	0.00732457	0.0796338
SH3RF3	0.525492	4.53515	8.50433	0.00733176	0.0796414
LRRN1	0.825484	5.44152	8.50331	0.00733482	0.0796414
SBDS	0.322	5.77997	8.49827	0.00734998	0.079754
CHD1L	-0.388592	2.98554	8.49629	0.00735592	0.0797665
ASPSCR1	-0.363069	5.07802	8.49268	0.0073668	0.0797928
KCTD12	0.433094	5.21878	8.49231	0.00736792	0.0797928
CPSF6	-0.231767	7.85479	8.48835	0.00737988	0.079831
H2AC7	-0.69007	4.62488	8.48797	0.00738102	0.079831
IFT80	-0.333774	6.11497	8.48321	0.00739543	0.0798853
SOS1	-0.246977	8.00161	8.48314	0.00739564	0.0798853
HLTF	-0.433081	7.16497	8.4807	0.00740304	0.0799041
PPP3CA	0.320896	6.10375	8.4794	0.00740696	0.0799041
TRPM3	1.5036	3.13882	8.47709	0.00741398	0.0799098
BHMT2	0.715423	3.10099	8.47607	0.00741708	0.0799098
RRAGA	0.22984	5.57504	8.47341	0.00742516	0.0799123
TMCO4	-0.373787	4.8744	8.47284	0.0074269	0.0799123
WNT1	1.03482	-1.03096	8.46318	0.00745635	0.0801774
PCGF1	-0.288944	4.49348	8.4529	0.00748784	0.0804518
ZBTB32	-0.399669	2.35729	8.4508	0.00749431	0.0804518
SLC25A10	-0.732046	3.89284	8.45013	0.00749635	0.0804518
GPSM2	-0.604234	5.51709	8.44799	0.00750292	0.0804705
GNA14	1.15951	2.75232	8.44222	0.00752069	0.0806093
BDH2	0.388009	4.99736	8.43489	0.00754334	0.0808
PTCD1	-0.335275	3.96977	8.4287	0.00756254	0.0809178
CEP250	-0.317942	7.44823	8.42733	0.00756678	0.0809178
ARG1	0.713461	2.64071	8.42274	0.00758105	0.0809178
EVPLL	-1.27929	0.877734	8.42232	0.00758237	0.0809178
ZNF638	-0.237989	8.97395	8.4218	0.00758399	0.0809178
TOP2A	-1.21047	7.70198	8.41972	0.00759047	0.0809178
ZNF418	-0.438577	4.84944	8.41844	0.00759444	0.0809178
BRIP1	-0.810636	5.22846	8.41763	0.00759696	0.0809178
ISLR	1.04204	5.55994	8.41729	0.00759803	0.0809178
NOS1AP	-0.578801	4.26966	8.41413	0.0076079	0.0809346
LLPH	-0.280348	4.86684	8.41368	0.00760932	0.0809346
SRR	0.461312	3.7702	8.40939	0.00762273	0.0810027
RUFY2	-0.266154	5.92078	8.40852	0.00762544	0.0810027
IL4R	0.613808	5.94447	8.40443	0.00763828	0.081051
OSR1	1.64214	3.5546	8.40361	0.00764084	0.081051
KATNAL2	-0.461144	4.71287	8.40242	0.00764458	0.081051
IGBP1	0.353345	5.85599	8.39988	0.00765257	0.0810841
LMBRD1	0.346575	6.22205	8.3931	0.00767389	0.0811689
H2BC15	-0.614443	4.94584	8.39295	0.00767437	0.0811689
GEN1	-0.522917	5.42214	8.39269	0.00767518	0.0811689
SLC7A8	0.793349	5.59767	8.39108	0.00768026	0.0811712
RTN4RL1	1.17475	0.122106	8.38788	0.00769037	0.0812265
CCR7	1.34234	2.5634	8.38437	0.0077015	0.081271
GHDC	0.310086	3.64774	8.38288	0.00770619	0.081271
OR56B1	1.52988	-0.120008	8.38193	0.00770922	0.081271
NELFCD	-0.292735	7.4186	8.37747	0.00772336	0.0813687
TCEAL7	1.03304	2.10303	8.37262	0.00773879	0.0814662
BDH1	-0.647444	4.96948	8.37148	0.0077424	0.0814662
KIF1B	-0.253864	8.36455	8.36982	0.00774768	0.0814704
MBTPS1	0.213344	7.73287	8.36701	0.00775666	0.0814721
PFDN6	-0.390452	2.03022	8.36529	0.00776213	0.0814721
HINFP	-0.283117	4.46458	8.36468	0.00776409	0.0814721
BMP3	1.66595	1.03119	8.36299	0.0077695	0.0814721
TYRO3	1.13687	5.38932	8.36107	0.00777564	0.0814721
JUND	0.735653	6.01669	8.36059	0.00777717	0.0814721
UAP1	0.370364	6.32401	8.35279	0.00780217	0.0816826
ATOH8	1.07169	2.38199	8.34728	0.00781987	0.0818166
TPX2	-1.1042	7.0928	8.34025	0.00784254	0.0819487
NUBP1	0.372145	4.18411	8.33926	0.00784576	0.0819487
ANKK1	0.734527	0.578226	8.33879	0.00784725	0.0819487
CD2AP	-0.347309	7.15347	8.33658	0.00785442	0.0819722
BICD1	-0.520642	7.80033	8.33176	0.00787001	0.0820762
ZNF568	-0.356929	4.01992	8.33005	0.00787556	0.0820762
HMBS	-0.624365	2.63803	8.32894	0.00787916	0.0820762
CRISPLD2	1.28802	7.16361	8.32344	0.00789704	0.0821766
CEP192	-0.214151	7.62218	8.32294	0.00789866	0.0821766
SERINC5	0.388455	6.64497	8.31684	0.00791854	0.0822348
TMEM255A	1.50471	2.18571	8.31671	0.00791898	0.0822348
SPINK13	1.46137	-0.627275	8.31097	0.00793774	0.0822348
RFTN1	0.448793	5.84856	8.31056	0.00793908	0.0822348
FBXW7	0.370997	6.13572	8.31042	0.00793953	0.0822348
GON7	-0.458333	1.6714	8.30994	0.00794111	0.0822348
ART4	1.07838	1.08143	8.30933	0.00794312	0.0822348
AKR1E2	-0.603086	3.51166	8.30769	0.00794848	0.0822348
POLR2C	0.316671	4.94819	8.30763	0.00794866	0.0822348
SPART	0.483313	6.45866	8.29986	0.00797418	0.0824087
RPL13	0.324789	9.29176	8.2995	0.00797536	0.0824087
MASTL	-0.41825	5.82514	8.29292	0.00799704	0.0825816
MED4	0.254666	4.96108	8.28722	0.00801587	0.0826825
TRIB1	0.52865	5.18441	8.28696	0.00801674	0.0826825
PLSCR2	-0.792518	1.33838	8.27753	0.008048	0.0828637
RPL34	0.294541	7.84421	8.27721	0.00804905	0.0828637
C19orf47	-0.473341	3.60904	8.27716	0.00804922	0.0828637
SLC12A9	-0.299455	5.74947	8.27162	0.00806764	0.0829962
H2AX	-0.871363	3.36524	8.2703	0.00807204	0.0829962
NEIL3	-1.01246	3.39074	8.26461	0.00809104	0.0831197
RHOBTB3	0.640477	6.33301	8.26319	0.00809578	0.0831197
CABIN1	-0.292811	7.98694	8.26222	0.00809902	0.0831197
USF1	-0.299017	5.42322	8.25805	0.00811298	0.0832015
ADAMTS6	-0.628969	4.3716	8.25448	0.00812495	0.0832015
EIF3F	0.239277	6.80327	8.25401	0.00812654	0.0832015
ANXA1	0.824724	7.59139	8.25239	0.00813197	0.0832015
CADPS	2.12826	4.89887	8.25154	0.00813483	0.0832015
VPS52	-0.295354	5.60527	8.25091	0.00813695	0.0832015
PFKFB4	-0.914014	4.05049	8.24555	0.00815501	0.0833019
DTX1	0.656849	2.8215	8.24463	0.0081581	0.0833019
ZNF90	-0.670829	1.49449	8.24327	0.00816269	0.0833019
MICOS10-NBL1	0.549652	4.0704	8.241	0.00817035	0.0833019
LRP1	0.47881	11.1897	8.24058	0.00817175	0.0833019
NSUN7	-0.607418	4.64665	8.23609	0.00818694	0.0833993
OR2B6	-1.1659	-0.697771	8.2348	0.00819132	0.0833993
MBOAT1	-0.414316	6.17632	8.23316	0.00819685	0.0834047
DPP8	0.233223	5.78716	8.22409	0.00822767	0.0835359
IGSF9	-0.773869	6.0142	8.22354	0.00822956	0.0835359
MELK	-1.0416	5.03902	8.22291	0.00823167	0.0835359
AOPEP	-0.327159	6.69497	8.22215	0.00823428	0.0835359
CHEK1	-0.864171	4.24706	8.222	0.0082348	0.0835359
KLRG1	0.75529	1.6919	8.21527	0.00825776	0.0837178
TMEM132B	-0.808182	3.60145	8.20937	0.00827795	0.0838714
CTDSP2	-0.214499	6.41506	8.20586	0.00828996	0.0839223
COL14A1	1.74264	8.68915	8.20497	0.00829303	0.0839223
TIAM1	-0.50712	6.609	8.20032	0.00830899	0.0840327
DOK6	0.893875	1.64706	8.19634	0.00832272	0.0840997
NOL4L	-0.491551	6.28986	8.19547	0.0083257	0.0840997
IGFBP4	0.794194	6.72232	8.19286	0.00833471	0.0841336
ARV1	-0.327723	4.05649	8.18996	0.00834474	0.0841336
UBQLN4	-0.420511	6.23462	8.18831	0.00835043	0.0841336
USP21	-0.288905	5.73853	8.18745	0.00835342	0.0841336
VIM	0.585091	10.0297	8.18719	0.0083543	0.0841336
PIGX	-0.359933	4.00547	8.18441	0.00836393	0.0841517
CCDC167	-0.454347	3.39403	8.1825	0.00837055	0.0841517
NCOA5	-0.262595	5.89082	8.1823	0.00837125	0.0841517
FAM177B	1.16567	0.066628	8.17949	0.00838099	0.0841989
SQLE	-0.490028	6.06151	8.17095	0.0084107	0.0844465
HIPK3	0.278129	8.2673	8.16453	0.00843315	0.084594
KCNK5	-0.487213	4.08399	8.16384	0.00843555	0.084594
ATAD3B	-0.459869	6.37323	8.16113	0.00844502	0.0846126
CENPU	-0.751011	4.09364	8.15751	0.00845772	0.0846126
SPDL1	-0.597409	5.03886	8.15159	0.00847852	0.0846126
RAB37	0.95414	0.752486	8.15125	0.00847971	0.0846126
DCC	1.52281	1.88887	8.15048	0.00848243	0.0846126
SKA1	-1.14912	1.74679	8.14753	0.0084928	0.0846126
GNA12	0.27233	5.21787	8.14744	0.00849311	0.0846126
BLVRA	0.389051	4.93247	8.14731	0.00849357	0.0846126
C16orf86	0.409553	1.20138	8.14613	0.00849772	0.0846126
CD3E	1.1124	3.27453	8.14554	0.00849982	0.0846126
TP53I3	-0.4007	5.20589	8.14476	0.00850256	0.0846126
HNRNPH3	-0.189116	7.76225	8.14294	0.00850901	0.0846126
AREL1	-0.24583	6.21389	8.14128	0.00851485	0.0846126
PAK1IP1	-0.308684	5.07415	8.14107	0.00851559	0.0846126
GPR137	-0.426629	4.37377	8.14034	0.00851819	0.0846126
ZFP62	-0.327445	6.34842	8.13995	0.00851957	0.0846126
SH3BGRL	0.415879	5.82445	8.13878	0.0085237	0.0846126
RNF34	-0.23033	4.47236	8.12786	0.00856241	0.0848843
ABI3BP	1.54784	7.4642	8.12719	0.0085648	0.0848843
TRAF4	-0.546447	5.68792	8.12676	0.00856635	0.0848843
MRPS12	-0.556158	2.74287	8.12184	0.00858384	0.085007
CDC23	-0.30139	5.38717	8.11877	0.00859479	0.085065
CHRM5	0.69374	-0.0309999	8.11457	0.0086098	0.0850969
RPS14	0.314426	7.73277	8.114	0.00861187	0.0850969
NOL11	-0.273468	6.24732	8.11145	0.00862098	0.0850969
RPS3A	0.252711	10.0057	8.11104	0.00862246	0.0850969
FGF2	1.07322	3.09231	8.10998	0.00862626	0.0850969
SLAMF1	1.19512	1.9501	8.10931	0.00862865	0.0850969
CELSR1	-0.819866	8.24938	8.10527	0.00864314	0.0851188
NEDD9	0.533946	6.78435	8.10469	0.00864523	0.0851188
AFTPH	-0.176587	6.97719	8.10254	0.00865295	0.0851188
CHST9	-1.81248	2.11433	8.1023	0.00865384	0.0851188
ARL15	0.373114	3.54786	8.10158	0.00865641	0.0851188
SNED1	0.904096	6.49767	8.09889	0.00866611	0.0851265
BAK1	-0.467651	3.64323	8.09853	0.00866741	0.0851265
ATXN7L2	-0.377851	4.01977	8.0953	0.00867904	0.0851906
C1orf52	-0.230457	4.33087	8.09222	0.00869016	0.0852495
LEF1	0.604195	5.59984	8.08942	0.00870027	0.0852665
INMT-MINDY4	0.898312	2.5929	8.08891	0.00870213	0.0852665
DLL1	0.587043	3.65365	8.08644	0.00871107	0.085304
CFH	0.816061	8.30548	8.07799	0.00874175	0.0855541
TTLL5	-0.264901	7.11189	8.07373	0.00875727	0.0856558
BTBD19	0.62328	4.67105	8.06962	0.00877226	0.0857521
SCNM1	-0.31379	5.13829	8.06808	0.00877787	0.0857566
RFFL	0.308513	4.13669	8.06464	0.00879044	0.0858291
CEBPB	0.443362	5.54286	8.05966	0.00880867	0.0859567
ORC5	-0.253238	4.54337	8.05682	0.0088191	0.0860074
RSC1A1	-0.27255	4.96491	8.05541	0.00882431	0.0860074
RBBP5	-0.208503	5.70301	8.05404	0.00882934	0.0860074
USP12	0.253063	5.04509	8.04226	0.00887274	0.0863796
GALNT16	1.02866	2.7808	8.03168	0.00891197	0.0867109
NUSAP1	-0.850359	5.14369	8.02849	0.00892382	0.0867756
AGAP1	-0.347048	7.00657	8.01905	0.00895903	0.0870083
UBXN6	0.225146	6.02645	8.0189	0.00895958	0.0870083
PPIL1	-0.326113	3.93074	8.01787	0.00896341	0.0870083
ZNF547	-0.470982	2.44324	8.0164	0.00896892	0.087011
RPL7A	0.299891	8.70321	8.01193	0.00898564	0.0870583
RACGAP1	-0.769806	5.5973	8.01138	0.0089877	0.0870583
BNIP3L	0.418145	5.99942	8.00464	0.00901302	0.0870583
PYHIN1	1.26596	3.23692	8.00452	0.00901348	0.0870583
DHRS9	1.39474	1.59047	8.00226	0.00902199	0.0870583
STARD4	-0.528726	2.88712	8.00216	0.00902236	0.0870583
PPFIA2	1.31576	3.33684	8.00077	0.00902757	0.0870583
HDAC7	-0.326037	7.47502	8.00032	0.00902927	0.0870583
CA5B	0.448958	4.33302	7.99987	0.009031	0.0870583
BMS1	-0.246198	7.36141	7.99776	0.00903892	0.0870583
OLA1	-0.409904	6.75733	7.99727	0.00904078	0.0870583
MED8	-0.274406	5.10407	7.99689	0.00904223	0.0870583
ACP6	-0.542647	2.3371	7.99511	0.00904893	0.0870583
DHFR	-0.458676	4.35329	7.99496	0.00904952	0.0870583
SLC9B2	0.662178	3.83127	7.99426	0.00905214	0.0870583
MCU	-0.360913	4.68754	7.99095	0.00906466	0.0871228
AVPI1	0.709112	2.35242	7.98973	0.0090693	0.0871228
ZNF512	-0.224694	6.30925	7.988	0.00907584	0.0871354
DEK	-0.362782	7.72849	7.98274	0.00909579	0.0872272
DLG2	1.31242	4.04425	7.98118	0.00910172	0.0872272
SNRNP35	-0.271028	4.30252	7.98109	0.00910207	0.0872272
TRAT1	1.43032	1.28656	7.97997	0.00910634	0.0872272
C4orf54	-1.15243	2.39768	7.97707	0.00911736	0.0872393
DHRS13	-0.733461	2.77131	7.97688	0.00911807	0.0872393
LINC00923	-0.934582	-0.802294	7.95778	0.00919116	0.0878805
MTMR10	0.310152	5.3534	7.95661	0.00919563	0.0878805
RPL36AL	0.310272	5.75966	7.95223	0.00921249	0.0879912
AKT3	0.834381	5.79906	7.94755	0.00923053	0.0880804
HYOU1	-0.615217	2.75292	7.94707	0.00923241	0.0880804
ETNK2	0.494404	3.23744	7.94493	0.00924068	0.0881089
RHNO1	-0.319782	4.57802	7.94127	0.00925483	0.0881529
KIF6	-0.559684	1.72734	7.9391	0.00926324	0.0881529
RPS29	0.267838	6.93854	7.93783	0.00926813	0.0881529
ZNF519	-0.380478	3.24223	7.93519	0.0092784	0.0881529
POGK	-0.235767	6.13519	7.9338	0.00928381	0.0881529
ATF3	1.47299	5.70764	7.93182	0.00929149	0.0881529
TBC1D7	-0.369967	4.69174	7.93094	0.00929493	0.0881529
COA4	-0.417278	3.76542	7.92726	0.00930925	0.0881529
CRABP2	-0.708793	6.87605	7.92712	0.00930978	0.0881529
ZNF492	-0.981999	2.38009	7.92665	0.00931163	0.0881529
HSPD1	-0.375781	8.71903	7.92615	0.00931358	0.0881529
MTERF1	-0.254423	4.28216	7.92545	0.00931631	0.0881529
CHIT1	2.91903	4.68628	7.92496	0.0093182	0.0881529
FBXO9	-0.27891	6.10518	7.9227	0.00932704	0.0881529
PRKRIP1	-0.245774	4.26851	7.92205	0.00932958	0.0881529
LRRK2	0.888779	6.25887	7.92196	0.00932992	0.0881529
NUPR2	-1.04768	-0.205556	8.1705	0.00933536	0.0881543
NDUFAF2	0.269773	3.92047	7.91474	0.00935815	0.0882179
CX3CL1	0.847891	3.47952	7.91364	0.00936248	0.0882179
HMGN3	-0.474688	5.66739	7.91344	0.00936325	0.0882179
SUN2	0.419539	6.69407	7.91255	0.00936675	0.0882179
CSPG5	-0.73041	2.53915	7.91209	0.00936856	0.0882179
RPL10	0.539717	7.88168	7.9072	0.00938777	0.0883296
PAK3	1.08876	3.31815	7.90637	0.00939102	0.0883296
UBTF	-0.196592	7.68004	7.89789	0.00942444	0.088594
HOOK1	-0.730919	5.60726	7.89538	0.00943438	0.0886374
ZNF713	-0.445402	4.12915	7.89053	0.00945356	0.0887212
DISP2	0.626376	1.67384	7.89043	0.00945394	0.0887212
MTG1	-0.315659	5.34521	7.88692	0.00946789	0.0888021
TNFRSF13B	1.6849	-0.748809	7.88271	0.0094846	0.0888358
TMEM39B	-0.27781	4.30333	7.8827	0.00948465	0.0888358
ERBB4	-1.22236	6.70622	7.88199	0.00948747	0.0888358
BNIP2	0.255831	5.83814	7.88057	0.00949312	0.0888387
M1AP	-0.687606	2.87263	7.87744	0.00950561	0.0889057
CCDC138	-0.418544	4.70566	7.87172	0.00952841	0.089069
PLD5	2.46349	0.728199	7.91461	0.00956936	0.0894017
TK1	-0.976385	4.32547	7.85832	0.00958216	0.089471
FPR2	1.37632	-0.219191	7.85312	0.00960308	0.0895135
FRMPD4	1.43618	-1.46752	7.85229	0.00960641	0.0895135
ZNF551	-0.319529	4.74633	7.8521	0.0096072	0.0895135
IFT172	-0.295614	7.4272	7.85185	0.00960819	0.0895135
CHAF1A	-0.461288	5.28809	7.84751	0.00962574	0.089627
MYB	-0.848966	4.85346	7.84477	0.00963682	0.08968
BRK1	0.180784	5.43023	7.83432	0.0096792	0.0899978
TANC1	-0.410289	7.88897	7.83251	0.00968656	0.0899978
SEC62	0.183865	7.14662	7.83236	0.00968717	0.0899978
CDK2	-0.349971	5.12153	7.82838	0.0097034	0.0900983
ZNF845	-0.37244	3.74359	7.82387	0.00972181	0.0901688
BCL2L2	-0.628609	3.13748	7.82387	0.00972181	0.0901688
ACTL6A	-0.406009	5.99339	7.81896	0.00974188	0.0903047
SLAMF7	1.23522	3.81104	7.81261	0.00976794	0.0904959
MRAS	0.534115	4.37712	7.80949	0.00978073	0.0905641
IVNS1ABP	-0.332089	7.71615	7.8077	0.00978811	0.0905821
IKZF1	0.870946	4.68074	7.80602	0.00979503	0.0905959
DNASE2B	1.90764	-0.107925	7.80365	0.00980479	0.0906359
NDFIP1	0.219445	5.92478	7.80088	0.00981622	0.0906912
SMARCAL1	-0.183664	5.54777	7.79807	0.00982786	0.090719
GALNT9	1.20832	0.783832	7.79752	0.00983012	0.090719
DGCR8	-0.317191	6.40468	7.79427	0.00984357	0.090723
FIGN	-0.520765	5.05845	7.79411	0.00984423	0.090723
NAB1	-0.341683	6.6523	7.79347	0.00984688	0.090723
NOL9	-0.219709	5.96998	7.78458	0.00988381	0.091013
FOXJ1	-0.837634	4.28802	7.77686	0.00991599	0.0912589
MEN1	-0.418414	5.19186	7.76967	0.00994603	0.0914117
ESYT2	0.354285	7.7107	7.76944	0.00994702	0.0914117
KIRREL2	-0.865364	0.61811	7.76742	0.00995549	0.0914117
TTC30B	-0.460773	5.0151	7.76704	0.00995705	0.0914117
HMGCS1	-0.375567	5.99531	7.76603	0.00996131	0.0914117
YDJC	-0.516975	3.42714	7.76304	0.00997386	0.0914117
TMEM62	0.31224	4.40876	7.7619	0.00997866	0.0914117
CIPC	-0.273762	4.57214	7.76153	0.0099802	0.0914117
TOM1L1	-0.470372	5.57761	7.76111	0.00998196	0.0914117
ANKRD29	1.20813	1.77501	7.75877	0.00999183	0.0914518
SERPING1	0.567015	8.76922	7.75553	0.0100055	0.0915267
CACYBP	-0.354724	6.22823	7.74687	0.0100421	0.091811
FAM200A	-0.300428	4.08396	7.74479	0.0100509	0.0918295
TBL2	-0.296107	4.22007	7.74379	0.0100551	0.0918295
PON2	-0.395174	6.65572	7.73831	0.0100784	0.0919578
YJEFN3	-0.518296	2.52324	7.73788	0.0100802	0.0919578
SPATA12	-0.604709	1.503	7.73649	0.0100861	0.0919578
MARVELD3	-0.750254	3.40627	7.73529	0.0100912	0.0919578
ZNF114	-0.967634	1.32497	7.73165	0.0101067	0.0920485
SLITRK3	2.73079	1.6804	7.72998	0.0101138	0.0920631
IL2RG	0.99803	4.68146	7.72633	0.0101294	0.0921547
B9D2	-0.476237	1.10943	7.72083	0.010153	0.0923185
KCNJ1	1.18466	-0.565727	7.71845	0.0101632	0.0923439
THNSL1	-0.367763	4.81715	7.71616	0.010173	0.0923439
MFAP4	1.26177	5.52092	7.71526	0.0101769	0.0923439
TMEM190	-0.962975	1.19367	7.71502	0.0101779	0.0923439
KDF1	-0.659744	2.79757	7.71122	0.0101943	0.0924417
DRAXIN	-0.900355	-0.193372	7.7078	0.010209	0.0925135
RNF168	-0.243565	6.15797	7.7068	0.0102133	0.0925135
ZACN	0.740798	1.08615	7.7015	0.0102362	0.0926708
ACADL	1.76728	2.29891	7.69864	0.0102486	0.0926922
ATP1B3	0.491961	6.16691	7.69838	0.0102497	0.0926922
SMAD3	0.391749	5.53518	7.69437	0.0102671	0.0927461
DHRS7	0.31842	4.86759	7.69435	0.0102672	0.0927461
C2orf49	-0.199758	4.47669	7.69249	0.0102752	0.0927461
GOLM2	0.336116	6.78553	7.69084	0.0102824	0.0927461
ZNF382	-0.421516	3.74315	7.69037	0.0102844	0.0927461
RFC2	-0.29865	4.09423	7.68846	0.0102927	0.0927461
SYNGAP1	-0.404392	6.30302	7.68803	0.0102946	0.0927461
DENR	-0.292064	5.68786	7.68329	0.0103152	0.0928817
GNAL	0.835648	2.82176	7.68149	0.0103231	0.0929026
ITPKC	0.656401	5.74711	7.6786	0.0103357	0.0929178
S1PR4	1.10743	-0.300279	7.67673	0.0103439	0.0929178
IGFBP6	0.932199	4.46041	7.67607	0.0103468	0.0929178
ABHD11	-0.583127	4.46363	7.67506	0.0103512	0.0929178
STX3	-0.361318	5.23776	7.67472	0.0103527	0.0929178
ZNF71	-0.340192	3.14806	7.67156	0.0103665	0.0929921
NARS2	-0.314768	5.09278	7.66375	0.0104009	0.0932496
ZNF354A	-0.330227	5.04639	7.66076	0.010414	0.0933174
RTKN2	-0.679394	3.79533	7.65726	0.0104294	0.0933747
DHX57	-0.248946	6.61065	7.65677	0.0104316	0.0933747
BAALC	0.94458	1.38399	7.65303	0.0104481	0.0934428
CLDN3	-0.669998	4.73377	7.65251	0.0104504	0.0934428
CD22	1.77116	4.96685	7.64917	0.0104652	0.0935231
RCC2	-0.325266	7.12139	7.64748	0.0104727	0.0935231
NUP85	-0.303987	6.18623	7.64668	0.0104763	0.0935231
ABCC9	1.18313	6.73207	7.64227	0.0104958	0.0936027
AGTRAP	-0.402436	3.8654	7.64199	0.010497	0.0936027
GNG3	-0.550522	0.854323	7.64088	0.010502	0.0936027
SERAC1	-0.329643	4.03249	7.63752	0.010517	0.0936859
SERPINF1	1.03715	7.46593	7.63213	0.010541	0.0938497
ZNF563	-0.483146	2.80519	7.63014	0.0105499	0.0938787
ACSL1	0.858562	7.05379	7.62743	0.010562	0.0938995
C2CD2L	-0.25349	4.51479	7.6271	0.0105635	0.0938995
ZNF235	-0.282986	3.93291	7.619	0.0105998	0.0941722
KDM3A	-0.287681	7.88434	7.6159	0.0106137	0.0942457
PPP1R16B	0.660888	4.16858	7.61292	0.0106272	0.094288
NGFR	1.40446	2.59471	7.61119	0.010635	0.094288
SELENOK	0.297299	4.49535	7.61107	0.0106355	0.094288
RPL23A	0.286713	8.32536	7.60682	0.0106547	0.094408
EAPP	0.253487	4.80566	7.60542	0.010661	0.0944141
DDX23	-0.241379	7.32212	7.60087	0.0106816	0.0945299
LMNB1	-0.714438	6.31252	7.60002	0.0106854	0.0945299
MAN2A1	0.326555	6.89412	7.59735	0.0106975	0.0945427
PPIF	-0.386674	4.53655	7.5972	0.0106982	0.0945427
CDKN2A	-0.659271	5.42132	7.59358	0.0107147	0.0945831
ZNF585A	-0.336062	4.46338	7.59228	0.0107206	0.0945831
ZNF461	-0.362098	3.59509	7.59077	0.0107275	0.0945831
DDI2	-0.239564	5.94322	7.58953	0.0107331	0.0945831
FIP1L1	0.407347	7.64101	7.58829	0.0107388	0.0945831
RPL17	0.245398	9.28001	7.58789	0.0107406	0.0945831
DGAT2L6	0.946492	-0.162685	7.58746	0.0107425	0.0945831
ZNF93	-0.546065	2.7774	7.58506	0.0107535	0.0945983
FLAD1	-0.384592	5.2175	7.58459	0.0107556	0.0945983
RNF214	-0.227304	5.66377	7.57719	0.0107895	0.094819
ANK1	0.816196	2.29062	7.57662	0.0107921	0.094819
LCT	-0.661321	-0.17099	7.57029	0.0108211	0.0950241
TWIST2	1.28437	0.998009	7.56509	0.0108451	0.0951096
ZNF544	-0.279437	5.8814	7.56449	0.0108478	0.0951096
CPED1	1.33742	5.85281	7.56152	0.0108615	0.0951096
FGR	1.04049	4.21432	7.56073	0.0108651	0.0951096
CRY2	0.461859	5.28785	7.55962	0.0108703	0.0951096
CREB3L4	-0.424879	4.41478	7.55871	0.0108745	0.0951096
DUOX1	0.40535	5.05908	7.55834	0.0108762	0.0951096
PRXL2B	-0.520462	3.09562	7.5572	0.0108814	0.0951096
CCT6B	0.724986	2.5515	7.55595	0.0108872	0.0951096
DENND11	-0.339092	4.69014	7.5558	0.0108879	0.0951096
CNBP	0.203569	6.8918	7.55077	0.0109112	0.0952632
SCARB1	0.483667	5.7851	7.54195	0.0109522	0.0955319
PER2	0.603173	6.48614	7.54168	0.0109535	0.0955319
PKIA	0.738753	1.56935	7.53829	0.0109693	0.0956199
CDC42SE2	0.322791	3.75075	7.53147	0.0110012	0.0957828
AURKAIP1	-0.457906	5.22832	7.53069	0.0110048	0.0957828
PRR19	-0.580495	0.309819	7.52963	0.0110097	0.0957828
CALR3	-1.08759	-0.451135	7.52937	0.011011	0.0957828
EPDR1	0.697859	3.09243	7.52612	0.0110262	0.0958246
FLT3	1.34032	2.26328	7.5243	0.0110348	0.0958246
RIOX2	-0.308081	5.59776	7.52412	0.0110356	0.0958246
TESPA1	0.963707	2.3801	7.52213	0.011045	0.0958246
ARSH	-1.11975	-1.28801	7.52196	0.0110458	0.0958246
JADE1	0.399637	5.76778	7.521	0.0110503	0.0958246
ANKRD55	1.57877	0.724685	7.51877	0.0110608	0.0958391
ZNF789	-0.267129	5.38532	7.5182	0.0110634	0.0958391
NEGR1	1.36374	3.0607	7.51431	0.0110818	0.0959
UBE2C	-1.05708	5.0872	7.51336	0.0110862	0.0959
PAN3	0.231416	6.86871	7.51304	0.0110877	0.0959
KIAA1755	1.23703	3.75901	7.51075	0.0110986	0.0959441
FZD2	-0.608604	3.07949	7.50353	0.0111328	0.0961669
TRMT61B	-0.253779	5.05285	7.50286	0.0111359	0.0961669
PSMD4	-0.252735	6.90856	7.49821	0.011158	0.0963077
DENND4A	0.502313	6.76186	7.49622	0.0111675	0.0963397
TAMALIN	0.940382	3.89856	7.495	0.0111733	0.0963397
PNMT	1.18775	0.386197	7.49287	0.0111834	0.0963775
PRICKLE2	0.602928	5.42377	7.48918	0.011201	0.0964606
B4GAT1	0.504184	2.76335	7.48799	0.0112067	0.0964606
CRBN	0.261751	6.00864	7.48666	0.011213	0.0964606
PTBP2	-0.240841	6.21646	7.486	0.0112162	0.0964606
COPS5	-0.278678	5.76612	7.48342	0.0112285	0.0965168
ESRP1	-0.738013	7.09037	7.48217	0.0112345	0.0965185
GZMH	1.07099	0.997399	7.47441	0.0112717	0.0967881
COL9A3	0.874331	3.70244	7.47029	0.0112915	0.0969084
PUS1	-0.372359	4.9118	7.46666	0.011309	0.0969609
SLC25A19	-0.572145	3.33503	7.46661	0.0113093	0.0969609
RBM33	-0.216188	7.70926	7.45996	0.0113414	0.0971865
GPR45	-0.757571	-0.507894	7.45808	0.0113505	0.0972142
WNT5B	0.610879	1.86051	7.45664	0.0113575	0.0972239
SYNE4	-0.640293	3.48909	7.454	0.0113703	0.0972836
RNF25	-0.252756	4.57926	7.45062	0.0113867	0.0973351
KLHL13	0.930323	2.85495	7.44993	0.01139	0.0973351
A2M	0.527999	9.59259	7.44916	0.0113938	0.0973351
REPS2	0.4083	4.67156	7.44574	0.0114105	0.0973748
PDAP1	-0.259343	7.15527	7.44503	0.0114139	0.0973748
HOOK2	-0.495278	6.18984	7.4446	0.011416	0.0973748
ZSWIM9	-0.45133	2.98127	7.4428	0.0114248	0.0973999
CWH43	-1.7889	-0.224533	7.4873	0.0114422	0.097475
ESF1	-0.211559	6.57869	7.4386	0.0114453	0.097475
UBE2S	-0.710167	5.52315	7.43609	0.0114575	0.0975296
KCNAB1	0.650817	3.29584	7.43342	0.0114706	0.0975913
HAND2	1.24762	2.63954	7.42619	0.0115061	0.0977384
ZNF841	-0.256504	6.36046	7.4257	0.0115085	0.0977384
CD302	0.645239	3.36308	7.42516	0.0115112	0.0977384
DMGDH	0.694403	2.74674	7.42512	0.0115114	0.0977384
KIF21B	0.498044	5.01039	7.42003	0.0115365	0.0978879
CEP162	-0.275323	5.92949	7.41916	0.0115407	0.0978879
FBLN1	1.25351	8.35673	7.4142	0.0115652	0.098008
EXTL2	-0.288233	3.80216	7.41391	0.0115667	0.098008
GREM2	1.22817	0.419026	7.40714	0.0116002	0.0982419
POLR2J	-0.313036	5.75422	7.40483	0.0116116	0.0982891
KNL1	-0.902619	5.38648	7.40212	0.0116251	0.098351
SIX4	-0.604343	4.6885	7.40024	0.0116345	0.098351
ANXA6	0.43519	7.4239	7.39857	0.0116428	0.098351
IFITM3	0.265606	8.68857	7.39814	0.0116449	0.098351
SETDB1	-0.226074	7.38147	7.39743	0.0116485	0.098351
CHGB	2.39816	3.82828	7.39589	0.0116561	0.0983659
SPATA17	-0.61902	3.16964	7.39289	0.0116711	0.0984152
AP2B1	0.254978	6.53756	7.39235	0.0116738	0.0984152
PRIM1	-0.469148	3.71381	7.38583	0.0117064	0.0986257
P2RX1	0.90807	1.73824	7.385	0.0117106	0.0986257
SGCA	1.05883	1.09206	7.38237	0.0117238	0.0986868
BTBD1	0.261251	5.86724	7.37984	0.0117365	0.0987321
ZNF738	-0.44265	3.95116	7.37856	0.0117429	0.0987321
CCL28	-0.954444	3.69744	7.37776	0.0117469	0.0987321
NBL1	0.59203	5.71452	7.37635	0.011754	0.0987419
H2BC4	-0.492148	6.49071	7.37334	0.0117692	0.0987632
NUP42	-0.256504	5.19753	7.37319	0.0117699	0.0987632
SMC3	-0.234342	7.50405	7.37232	0.0117743	0.0987632
PDE1B	0.697303	3.30674	7.37009	0.0117856	0.0987736
KRT222	1.12063	-0.8809	7.41699	0.0117874	0.0987736
ILF3	-0.221567	8.90506	7.36543	0.0118091	0.0988933
MIS18A	-0.392746	3.8125	7.36455	0.0118136	0.0988933
MED25	-0.350335	5.94848	7.35781	0.0118477	0.0990993
PJA2	0.322236	7.51647	7.35687	0.0118525	0.0990993
KCTD15	-0.534578	3.74875	7.35422	0.0118659	0.0990993
MORF4L1	0.228028	7.74548	7.35333	0.0118705	0.0990993
GRIN3A	1.08325	0.415736	7.35321	0.0118711	0.0990993
MSTO1	-0.348066	6.08225	7.35267	0.0118738	0.0990993
CDCA3	-1.04318	2.85906	7.35119	0.0118813	0.0991122
[truncated: 14,669 more rows]

## Sheet: Supp Material  4
Early Recurrence Pre-C/T vs Post-C/T DEGs; Pre-C/T as reference
	logFC	logCPM	F	PValue	FDR
SANBR	-0.510101	5.27453	30.7638	8.81422e-06	0.146907
TRIM59	-1.16998	3.70807	23.2949	5.69726e-05	0.368933
PPARGC1A	1.20068	2.8006	22.7305	6.64065e-05	0.368933
INPP5F	-0.46691	5.6588	20.3267	0.000130442	0.370742
HAUS3	-0.418079	5.37507	19.6576	0.000158497	0.370742
CUZD1	-0.881164	2.282	18.9709	0.000194212	0.370742
F3	1.16287	5.70153	18.6224	0.000215601	0.370742
CALB2	-1.38242	2.78632	18.5454	0.000220659	0.370742
LCTL	-1.29998	0.159938	18.0436	0.000256967	0.370742
TNFRSF10C	0.933732	1.505	17.874	0.000270664	0.370742
BHMT2	1.10011	3.10099	17.2251	0.000330843	0.370742
CSNK1G1	-0.3399	5.08568	16.6027	0.000402391	0.370742
C5orf34	-0.510761	3.8686	16.5544	0.000408603	0.370742
ZNF85	-0.694164	2.31511	16.4991	0.000415841	0.370742
METTL21A	-0.387788	4.43423	16.2984	0.000443328	0.370742
PLEKHA6	0.899443	5.66254	16.1774	0.000460852	0.370742
ABLIM3	1.02026	3.85929	16.0661	0.000477618	0.370742
ETS2	0.689817	6.53379	16.0616	0.000478318	0.370742
TIA1	-0.389352	7.60774	15.8485	0.000512369	0.370742
ZNF117	-0.644437	5.15982	15.6763	0.000541801	0.370742
CDA	0.876257	0.309363	15.4059	0.000591798	0.370742
RIF1	-0.325471	8.60221	15.3483	0.000603089	0.370742
RWDD3	-0.324164	4.04568	15.2187	0.00062934	0.370742
CMTR2	-0.461332	5.10784	15.1405	0.00064577	0.370742
ZNF92	-0.418473	4.16199	15.1217	0.00064978	0.370742
TYW5	-0.440727	3.90252	14.9803	0.000680918	0.370742
RAB28	-0.356692	4.82536	14.9271	0.00069303	0.370742
SLCO4A1	1.33324	3.48108	14.9063	0.000697853	0.370742
FBXO48	-0.638316	1.07378	14.9013	0.000698994	0.370742
TNS4	2.3663	3.67155	14.8452	0.000712156	0.370742
AP3M2	-0.389422	4.80285	14.7831	0.000727056	0.370742
ANAPC1P4	-0.604912	5.08723	14.6867	0.000750836	0.370742
ERV3-1	-0.534131	6.73635	14.6241	0.00076673	0.370742
ASPG	0.975566	2.21	14.5885	0.000775924	0.370742
QRICH2	-0.610146	4.61943	14.4523	0.000812244	0.370742
ZNF681	-0.600799	2.4582	14.435	0.000816999	0.370742
CYSTM1	0.37172	4.17305	14.1864	0.000888586	0.370742
PADI4	1.50428	-0.864166	14.1428	0.00090182	0.370742
LRIF1	-0.366645	5.26737	14.089	0.000918475	0.370742
KIF19	1.71237	1.10848	14.0077	0.000944251	0.370742
ARHGEF10L	0.461717	5.98056	13.9334	0.000968488	0.370742
MEGF10	-1.9175	3.19932	13.8292	0.00100365	0.370742
KLF4	1.73678	5.59591	13.7378	0.00103564	0.370742
FOLH1	-0.964516	4.39481	13.726	0.00103982	0.370742
MTERF1	-0.362102	4.28216	13.7257	0.00103995	0.370742
C6orf141	1.46602	0.287871	13.703	0.00104808	0.370742
PVALB	-1.82988	-0.095952	13.8425	0.00105003	0.370742
MPPED2	-1.20856	4.7837	13.6491	0.00106772	0.370742
DCAF17	-0.376981	4.65809	13.4527	0.00114269	0.388678
EDNRB	1.06308	3.76962	13.2736	0.00121607	0.398186
P3H1	-0.490647	6.00787	13.2576	0.00122284	0.398186
DCP2	-0.312011	5.83164	13.2123	0.00124232	0.398186
SIGLEC12	1.51044	-0.59735	13.0571	0.00131164	0.405942
DDC	2.35266	0.421014	13.0407	0.0013192	0.405942
ARMC9	-0.417852	5.97302	12.9971	0.00133958	0.405942
MAOA	1.03418	4.42698	12.8363	0.0014176	0.41762
IL6	1.87727	3.85585	12.8152	0.00142823	0.41762
PIK3C2G	1.83516	0.795575	12.6893	0.00149329	0.421989
IL23R	1.60047	-0.932705	12.6555	0.00151133	0.421989
NR1H2	0.408556	5.31872	12.641	0.00151913	0.421989
ZNF506	-0.33489	4.42096	12.5886	0.00154769	0.422876
AREG	2.63029	4.20843	12.5325	0.0015789	0.424443
HGD	1.06358	2.57732	12.4748	0.0016117	0.426384
ZNF430	-0.443476	2.95964	12.419	0.00164415	0.428174
EXTL2	-0.403062	3.80216	12.346	0.00168773	0.432761
ATP4A	-1.06448	0.426202	12.2373	0.00175491	0.437832
SLFN12	-0.489354	4.96797	12.2291	0.00176005	0.437832
XPO1	-0.320092	8.92542	12.1527	0.00180915	0.440151
MMP11	-1.77081	6.88634	12.1328	0.00182219	0.440151
CCNE2	-0.614018	3.51736	11.9542	0.00194384	0.454559
SERP2	0.870372	0.568697	11.9347	0.00195768	0.454559
CEP135	-0.374314	5.95787	11.9026	0.00198064	0.454559
KIF17	0.776071	1.88517	11.7867	0.00206601	0.454559
POLN	-0.442571	3.31403	11.7182	0.00211834	0.454559
ELMOD2	-0.364016	4.2241	11.6732	0.00215349	0.454559
DCLRE1C	-0.378736	5.19632	11.6143	0.00220052	0.454559
NUAK1	-0.76467	5.38999	11.5973	0.00221429	0.454559
TRIB1	0.682629	5.18441	11.5902	0.00222005	0.454559
TAF5	-0.527498	3.70141	11.5864	0.00222311	0.454559
CGGBP1	-0.272359	5.21518	11.5433	0.00225861	0.454559
USP34	-0.266186	9.77148	11.5302	0.00226952	0.454559
CARMIL1	0.292405	6.61385	11.5033	0.00229209	0.454559
KRAS	-0.468581	4.92815	11.4711	0.00231949	0.454559
FAM200B	-0.495097	4.46796	11.4598	0.00232914	0.454559
AMOTL2	0.503196	6.75767	11.4378	0.00234809	0.454559
ESM1	-1.43871	1.775	11.4223	0.00236158	0.454559
ATP13A4	1.42788	2.38263	11.4095	0.00237275	0.454559
ZNF738	-0.588961	3.95116	11.3614	0.00241535	0.455719
MPP4	-0.974629	-0.315858	11.321	0.00245175	0.455719
SLC25A37	0.553222	4.97536	11.311	0.00246084	0.455719
EDN1	1.12545	3.32917	11.2687	0.00249969	0.455892
SMCO2	-1.19945	0.725713	11.234	0.00253211	0.455892
DMBT1	2.42244	6.08477	11.1674	0.00259562	0.455892
TICAM2	-1.47193	-1.08706	11.1634	0.00259951	0.455892
CITED2	0.896482	6.04968	11.1493	0.00261312	0.455892
CLDN2	1.43197	-0.0478019	11.1363	0.00262589	0.455892
SFT2D2	-0.30432	5.40812	11.0756	0.00268599	0.460683
UPF3B	-0.287886	5.21449	11.0389	0.00272301	0.460683
CCDC18	-0.307482	5.88525	10.9057	0.00286243	0.460683
ABCC6	0.742702	3.41288	10.9021	0.00286622	0.460683
RBM12B	-0.296388	6.8575	10.8887	0.00288067	0.460683
TMEM170A	-0.406727	2.89318	10.8824	0.00288751	0.460683
TM4SF4	1.88679	-0.376557	10.8504	0.00292247	0.460683
PPP1R15A	0.699347	6.62478	10.8152	0.00296144	0.460683
CASP3	-0.340107	4.62757	10.8149	0.00296181	0.460683
ANG	0.856776	2.19272	10.7453	0.00304061	0.460683
ZBTB33	-0.391643	4.38859	10.727	0.0030617	0.460683
MAFK	0.591573	3.31442	10.7209	0.00306871	0.460683
CES2	0.511397	4.95669	10.6752	0.00312218	0.460683
CLOCK	-0.321896	6.25048	10.6647	0.00313463	0.460683
TRMT13	-0.272802	5.26613	10.6358	0.00316918	0.460683
DNM1L	-0.259888	7.1848	10.6153	0.00319389	0.460683
EPHB3	-0.97804	5.66674	10.6143	0.00319506	0.460683
FUT4	0.674913	2.5265	10.6107	0.00319947	0.460683
ETFB	0.409414	4.98631	10.5685	0.00325109	0.460683
SPTBN1	0.418655	10.0733	10.5577	0.0032644	0.460683
CUL1	-0.247664	6.98739	10.537	0.00329027	0.460683
ZC3H12A	0.513682	4.87347	10.5311	0.00329762	0.460683
PDLIM4	0.549161	4.18098	10.505	0.00333055	0.460683
RBPMS	0.62554	6.21421	10.4961	0.00334178	0.460683
C6	2.61945	3.81601	10.4641	0.00338279	0.460683
EGFL6	-1.36688	5.20905	10.4421	0.00341127	0.460683
ZNF623	-0.371517	5.39641	10.4079	0.00345616	0.460683
ZNF493	-0.529081	3.47092	10.4064	0.00345813	0.460683
RCHY1	-0.260038	4.8098	10.3935	0.00347517	0.460683
DOCK7	-0.304044	7.67793	10.3878	0.00348269	0.460683
PPEF1	-1.68364	1.45932	10.3631	0.00351578	0.461005
PER1	1.67161	7.5658	10.3448	0.00354045	0.461005
USP1	-0.331767	6.62791	10.284	0.00362397	0.468222
BMP3	2.04746	1.03119	10.1955	0.00374927	0.469268
CLEC18B	-0.851012	4.46938	10.1699	0.00378627	0.469268
GADD45A	0.585786	4.91708	10.1507	0.00381451	0.469268
AMN	1.2448	2.35872	10.1486	0.00381756	0.469268
BICD1	-0.620398	7.80033	10.1468	0.00382023	0.469268
DYNC1I2	-0.2332	7.52646	10.1426	0.00382639	0.469268
MS4A8	2.9671	-0.206697	10.4195	0.00382915	0.469268
RNH1	0.307753	5.67418	10.1157	0.00386626	0.470357
CTPS2	-0.401027	6.02689	10.0773	0.00392403	0.471052
TRIM13	-0.30065	5.43473	10.0743	0.00392849	0.471052
PHLPP1	0.357524	4.7196	10.0141	0.00402112	0.478714
EPYC	-1.78129	4.89532	9.94683	0.00412729	0.486615
ABCC11	0.985688	0.287876	9.92191	0.00416741	0.486615
GREM2	1.48716	0.419026	9.90095	0.00420147	0.486615
CCNG2	-0.275385	6.21207	9.89349	0.00421367	0.486615
ZNF726	-0.724553	2.23795	9.85367	0.00427946	0.486615
SPC25	-1.10194	2.39297	9.85004	0.00428551	0.486615
ZNF417	-0.292119	6.2872	9.84624	0.00429185	0.486615
ADH1C	1.4261	2.85205	9.73833	0.00447641	0.50411
EZH2	-0.671775	6.21841	9.70501	0.00453511	0.505625
MTUS1	0.623113	6.67341	9.6937	0.00455524	0.505625
ZNF248	-0.343619	5.43843	9.67938	0.00458087	0.505625
GALNT1	-0.543844	6.71713	9.66223	0.00461174	0.505684
LTK	0.810335	1.69278	9.62571	0.00467828	0.509626
ZNF100	-0.382198	3.29112	9.59832	0.00472886	0.511792
CENPJ	-0.33638	6.11602	9.57319	0.00477581	0.513538
PLRG1	-0.263504	6.01926	9.54379	0.00483137	0.516182
PXN	0.320613	6.75772	9.486	0.00494264	0.516305
BIRC6	-0.223885	9.97619	9.46236	0.00498897	0.516305
ARMC10	-0.254733	6.13494	9.45527	0.00500296	0.516305
USP9X	-0.24754	9.58777	9.44636	0.00502059	0.516305
SPSB4	-1.45761	-0.667654	9.43215	0.00504886	0.516305
CNOT9	-0.272283	5.78903	9.42908	0.00505498	0.516305
CEP192	-0.247703	7.62218	9.41772	0.00507774	0.516305
KLHL13	1.10823	2.85495	9.41643	0.00508034	0.516305
RHOB	0.861567	6.2813	9.35179	0.00521203	0.523429
RXRA	0.468154	5.54945	9.32943	0.00525844	0.523429
FBXO5	-0.478912	4.42703	9.30774	0.00530391	0.523429
NAA16	-0.263779	5.27094	9.26932	0.00538549	0.523429
C2orf69	-0.321003	4.11219	9.26238	0.00540036	0.523429
ALDH1L1	1.21364	4.16174	9.26094	0.00540347	0.523429
EIF5A2	-0.432929	2.41414	9.25425	0.00541785	0.523429
FKBP10	-0.390929	6.50576	9.23577	0.00545785	0.523429
SLC25A25	0.648941	4.91838	9.23073	0.00546881	0.523429
ETAA1	-0.339338	6.13493	9.22031	0.00549155	0.523429
ZBED5	-0.31124	6.34791	9.21832	0.0054959	0.523429
PAGE2B	-1.15222	2.76698	9.25071	0.00557957	0.527947
ZNF431	-0.436859	4.3663	9.15746	0.0056309	0.527947
NLRP6	0.938482	1.17047	9.15415	0.00563837	0.527947
C4BPB	2.06818	1.2115	9.08957	0.00578581	0.528404
ASNSD1	-0.304351	6.20073	9.08385	0.00579907	0.528404
CEBPD	0.841471	5.51845	9.08319	0.00580061	0.528404
SOS1	-0.278457	8.00161	9.08228	0.00580272	0.528404
REXO1	0.370508	5.67917	9.07747	0.00581391	0.528404
POGLUT2	-0.460695	3.44373	9.05683	0.00586216	0.528404
GCOM1	1.11478	3.04287	9.05555	0.00586516	0.528404
MT2A	0.734054	6.38126	9.01955	0.00595046	0.533206
DNMT3A	-0.294159	7.13526	8.95896	0.00609704	0.542116
ZHX3	0.519892	5.77522	8.95168	0.00611494	0.542116
DRP2	-0.701748	2.35813	8.89769	0.00624933	0.545015
HNRNPR	-0.240393	7.93372	8.89179	0.00626423	0.545015
ERCC6L	-0.513833	4.44012	8.85885	0.00634802	0.545015
RC3H2	-0.301002	7.32746	8.85184	0.00636601	0.545015
NAMPT	0.59726	7.73149	8.84917	0.00637288	0.545015
CSRNP1	1.10364	5.64103	8.79682	0.00650916	0.545015
P2RX1	1.07089	1.73824	8.78331	0.00654486	0.545015
HPF1	-0.296754	4.11231	8.78132	0.00655012	0.545015
ALS2	-0.290202	6.66158	8.77883	0.00655674	0.545015
BBS10	-0.295241	5.16671	8.76315	0.00659851	0.545015
ERVFRD-1	-0.406345	3.24983	8.75391	0.00662325	0.545015
NR4A1	2.32486	8.10911	8.75347	0.00662445	0.545015
ZNF827	-0.219159	6.50264	8.74716	0.00664139	0.545015
ZMYM1	-0.295812	6.01034	8.74454	0.00664846	0.545015
PIKFYVE	-0.239177	7.54597	8.7311	0.00668478	0.545015
USP33	-0.216355	7.23736	8.7235	0.00670544	0.545015
N4BP2	-0.371022	6.58411	8.70988	0.0067426	0.545015
CSMD2	-1.06787	5.95774	8.69051	0.00679586	0.545015
RAB37	1.04907	0.752486	8.68787	0.00680313	0.545015
TRMT61A	0.522321	2.50218	8.68196	0.00681949	0.545015
CCDC78	0.65963	3.25745	8.67661	0.00683435	0.545015
DUSP5	1.04372	4.5711	8.66185	0.00687548	0.545684
PRR14L	-0.227483	7.76152	8.59852	0.00705508	0.550522
MAGED4	-0.73169	6.02177	8.55529	0.00718063	0.550522
HS3ST2	2.51374	2.16394	8.53491	0.00724065	0.550522
CMTM1	-0.355398	2.87928	8.53307	0.00724611	0.550522
TIAM2	-0.449905	5.64348	8.52605	0.00726693	0.550522
C4BPA	1.57173	3.39452	8.50307	0.00733556	0.550522
HBG2	3.21078	3.01794	8.50061	0.00734293	0.550522
FAM200A	-0.340488	4.08396	8.48701	0.00738394	0.550522
USP37	-0.341392	5.85805	8.48214	0.00739867	0.550522
ZMYM2	-0.259616	8.21368	8.46443	0.00745253	0.550522
SEC61A2	-0.298432	4.83839	8.43228	0.00755145	0.550522
CRLF3	-0.290875	5.66003	8.42924	0.00756087	0.550522
MMP14	-0.559206	8.1425	8.42204	0.00758324	0.550522
ARMT1	-0.410245	4.87166	8.41654	0.00760038	0.550522
VPS37B	0.38135	4.89288	8.40812	0.00762669	0.550522
ADAMTSL4	0.809146	6.6494	8.40273	0.00764359	0.550522
OSTC	-0.33546	5.55518	8.40102	0.00764897	0.550522
SH3TC2	1.26967	1.57422	8.39899	0.00765535	0.550522
MFAP5	-1.51021	3.08243	8.39588	0.00766513	0.550522
IL1RL1	1.37369	2.06773	8.38034	0.00771426	0.550522
C8orf76	-0.33083	4.85039	8.37484	0.0077317	0.550522
HCAR3	1.2052	1.10627	8.36475	0.00776387	0.550522
ABHD14A	0.435146	3.43219	8.35871	0.00778319	0.550522
SLC19A2	0.983679	4.99207	8.34764	0.00781872	0.550522
ZNF639	-0.285284	5.55659	8.33997	0.00784345	0.550522
MTX2	-0.366208	5.42037	8.3324	0.00786795	0.550522
SHISA2	-1.24151	0.565853	8.33136	0.00787132	0.550522
MUC13	1.57751	2.28396	8.38467	0.0078895	0.550522
HYLS1	-0.603044	3.06499	8.32428	0.00789432	0.550522
IMMP1L	-0.274416	3.73361	8.30099	0.00797045	0.551802
ZNF107	-0.384143	4.81096	8.29843	0.0079789	0.551802
EFHD2	0.31836	5.16304	8.26665	0.00808421	0.55503
SMOC1	1.36478	0.778373	8.25041	0.00813864	0.55503
TH	1.11527	-1.32703	8.28736	0.0082087	0.55503
TMEM184C	-0.251461	5.53913	8.21841	0.00824701	0.55503
NAALADL1	-0.773069	2.82331	8.20152	0.00830488	0.55503
SMC3	-0.26899	7.50405	8.20102	0.00830661	0.55503
UHRF2	-0.267587	6.65381	8.19722	0.00831968	0.55503
HDC	1.77202	1.45913	8.17782	0.00838681	0.55503
ZBED6CL	-0.67186	2.86327	8.17253	0.00840522	0.55503
PGBD1	-0.36207	3.66611	8.15061	0.00848195	0.55503
ZNF397	-0.286986	5.31197	8.14324	0.00850792	0.55503
NAMPTP1	0.568657	4.79824	8.13146	0.00854965	0.55503
IRF2BP2	0.27353	7.47502	8.1282	0.0085612	0.55503
STIM1	0.292607	5.84686	8.10907	0.00862951	0.55503
RCN1	-0.286661	7.02779	8.10404	0.00864755	0.55503
PIM3	0.526982	4.97964	8.09982	0.00866274	0.55503
PDS5A	-0.224911	8.31901	8.09583	0.00867715	0.55503
ATP2A3	0.790736	5.09053	8.0927	0.00868844	0.55503
SLC9A1	0.287359	5.36644	8.08951	0.00869995	0.55503
ZNF749	-0.321931	4.66992	8.08319	0.00872287	0.55503
ZNF91	-0.375056	5.33272	8.08263	0.0087249	0.55503
PPIL3	-0.404925	3.64972	8.0654	0.00878768	0.556898
ZNF730	-0.96686	2.18293	8.05449	0.00882769	0.557315
EPS8	0.500548	6.58999	8.02497	0.00893692	0.558482
TMEM65	-0.377998	4.31751	8.0087	0.00899778	0.558482
ZBTB49	-0.300909	4.08376	7.98574	0.00908441	0.558482
ZNF257	-0.627614	1.87673	7.96524	0.00916253	0.558482
CDHR3	1.3951	2.78647	7.9649	0.00916383	0.558482
ST8SIA2	-1.13484	1.06424	7.95271	0.00921065	0.558482
TFPI	0.701563	4.46105	7.95062	0.00921869	0.558482
ACADVL	0.335983	8.00441	7.9254	0.00931649	0.558482
GPR180	-0.398661	4.03816	7.91433	0.00935975	0.558482
MAGED4B	-0.625679	5.90084	7.9143	0.00935988	0.558482
PCDH19	-0.872778	5.38794	7.90583	0.00939315	0.558482
BORA	-0.486974	4.12086	7.90364	0.00940176	0.558482
APOM	-1.03941	-0.496708	7.90354	0.00940217	0.558482
RUNX2	-0.749189	5.12988	7.8873	0.00946639	0.558482
SEMA3D	-1.03597	4.7645	7.88222	0.00948656	0.558482
ZNF419	-0.314578	4.86147	7.87712	0.00950684	0.558482
FBXO11	-0.259012	7.36364	7.87006	0.00953507	0.558482
CYP4F12	1.30316	2.10433	7.86499	0.00955537	0.558482
DKK1	1.67503	-0.440584	7.86462	0.00955684	0.558482
GBX1	-1.00683	-0.698203	7.85939	0.00957786	0.558482
NR1I2	1.29651	0.492939	7.85292	0.00960389	0.558482
WDCP	-0.341705	3.8367	7.85098	0.00961172	0.558482
PHTF1	-0.335309	5.77707	7.84841	0.0096221	0.558482
CGREF1	0.552807	3.55746	7.84142	0.00965038	0.558482
CROCC2	1.38833	1.63726	7.82837	0.00970344	0.55961
SMG1P6	-0.482468	6.18579	7.80863	0.00978428	0.560484
RMI1	-0.499342	4.31818	7.80825	0.00978586	0.560484
TMEM68	-0.349282	4.30754	7.76503	0.00996549	0.56846
KCNB2	-1.49294	1.76891	7.7977	0.0100458	0.56846
SIK1	1.03428	7.8146	7.74486	0.0100506	0.56846
AQP5	-1.07461	4.0553	7.74228	0.0100615	0.56846
ZNF527	-0.34942	3.71515	7.7058	0.0102176	0.569704
ZNF737	-0.544141	2.52023	7.70001	0.0102426	0.569704
TENT5B	0.93584	1.64549	7.69715	0.010255	0.569704
KLF9	0.92881	4.88039	7.69534	0.0102629	0.569704
CXCL2	1.26842	3.82662	7.68849	0.0102926	0.569704
MFSD4A	0.710484	2.13873	7.68371	0.0103134	0.569704
UBXN6	0.238732	6.02645	7.67671	0.010344	0.569704
SLC18A2	0.861496	2.04293	7.66434	0.0103982	0.569704
TCTE1	1.11163	-0.446661	7.66108	0.0104126	0.569704
CUL2	-0.294447	6.24194	7.65818	0.0104254	0.569704
SOD3	1.14387	2.68047	7.62851	0.0105572	0.573706
RASD1	1.63333	3.85334	7.62416	0.0105766	0.573706
MKNK2	0.331824	6.07442	7.61854	0.0106019	0.573706
TMEM237	-0.290849	4.89612	7.59212	0.0107213	0.575785
DUSP8	0.551352	3.10582	7.58993	0.0107313	0.575785
KLF15	1.18152	3.80276	7.58715	0.0107439	0.575785
ZDHHC6	-0.213675	5.72279	7.57805	0.0107855	0.576161
PDE8B	1.10059	3.80161	7.56753	0.0108338	0.576892
TNXB	2.07989	6.84629	7.54899	0.0109195	0.577752
HBG1	3.30999	-0.802595	7.65162	0.0109233	0.577752
COL12A1	-0.65452	10.4737	7.53721	0.0109743	0.577752
RPAP2	-0.237565	5.83364	7.52948	0.0110104	0.577752
ETNK2	0.520911	3.23744	7.52674	0.0110233	0.577752
HDGFL3	-0.403376	5.13702	7.47096	0.0112883	0.589789
ZFP36	1.37456	8.12233	7.44812	0.0113989	0.591125
REEP6	0.971026	1.39685	7.44776	0.0114006	0.591125
CDC42EP2	0.497387	2.67966	7.44372	0.0114203	0.591125
ZBTB26	-0.379437	3.98847	7.41508	0.0115609	0.593179
CDHR4	2.17604	1.29703	7.41068	0.0115826	0.593179
AK5	-0.904858	2.62698	7.40482	0.0116117	0.593179
PHF20L1	-0.236755	7.34322	7.39698	0.0116507	0.593179
PDCD1	1.35065	1.21683	7.39329	0.0116691	0.593179
HBA2	2.77461	7.70224	7.3924	0.0116735	0.593179
TMOD4	-0.563391	1.76376	7.3844	0.0117136	0.593405
RAB41	-0.559609	0.654163	7.37126	0.0117796	0.593512
QSER1	-0.243578	7.94877	7.35335	0.0118703	0.593512
FBLL1	0.874188	-0.820436	7.351	0.0118823	0.593512
WDR87	-1.21125	1.69182	7.39615	0.0118919	0.593512
KCNRG	-0.358238	4.41888	7.3435	0.0119206	0.593512
ALDH6A1	0.388128	5.45679	7.33992	0.0119389	0.593512
SLC35D3	-1.81788	-0.256576	7.33483	0.011965	0.593512
STOM	0.457134	6.29822	7.31454	0.0120696	0.596925
ZNF724	-0.575077	2.277	7.29091	0.0121927	0.600145
ZNF322	-0.306472	3.62323	7.28664	0.0122151	0.600145
PPFIBP1	-0.378111	8.18791	7.28138	0.0122427	0.600145
CAVIN4	-0.568638	2.08001	7.26643	0.0123217	0.600762
ELF4	-0.383123	5.43443	7.25848	0.0123639	0.600762
TRAF3IP2	0.322628	5.11266	7.25212	0.0123978	0.600762
NIPA2	-0.310074	5.19681	7.24271	0.0124481	0.600762
SSBP4	0.349601	5.22784	7.24083	0.0124582	0.600762
CEP76	-0.339608	4.15638	7.23834	0.0124716	0.600762
SLC22A4	0.528452	3.45404	7.22309	0.0125537	0.601456
EFCC1	2.00938	2.19052	7.22228	0.0125581	0.601456
BRWD1	-0.229321	8.26603	7.20746	0.0126386	0.603206
FAM81B	1.25263	1.84651	7.20224	0.0126671	0.603206
MGAT5	-0.286948	6.77134	7.16732	0.0128595	0.607251
YJU2	0.333315	3.91234	7.16222	0.0128878	0.607251
DDIT4	0.753023	5.20722	7.16219	0.012888	0.607251
RNF121	-0.239109	5.07184	7.15485	0.0129289	0.607251
TEAD2	-0.403119	5.52824	7.15275	0.0129406	0.607251
OSGIN1	0.690942	1.29949	7.13814	0.0130226	0.607251
BAZ1B	-0.18026	7.09258	7.1356	0.0130369	0.607251
QSOX1	0.343848	6.99132	7.133	0.0130517	0.607251
ZSCAN12	-0.39796	4.22105	7.12799	0.0130799	0.607251
PLIN5	1.24817	2.25054	7.11772	0.0131382	0.608264
TSPAN8	3.44973	3.3862	7.10523	0.0132094	0.609866
CXCR1	1.52172	-0.895135	7.09113	0.0132904	0.611908
RPE	-0.240215	5.79156	7.08298	0.0133374	0.612381
CREB1	-0.2128	6.28521	7.0591	0.0134763	0.616424
SLC66A1L	-1.00108	0.332872	7.05515	0.0134994	0.616424
YIPF4	-0.300208	5.2832	7.03422	0.0136226	0.617479
SPAST	-0.289736	5.48833	7.03245	0.0136331	0.617479
EGR1	1.72663	9.21067	7.03236	0.0136337	0.617479
CAVIN2	1.02837	4.05503	7.0099	0.0137674	0.620186
PATE1	-1.19235	-0.580329	7.00982	0.0137679	0.620186
IQCA1	-0.888789	5.97667	6.99544	0.0138543	0.620738
UBXN2A	-0.271392	4.62977	6.98863	0.0138954	0.620738
SMARCAL1	-0.188778	5.54777	6.98816	0.0138982	0.620738
ATAD5	-0.302073	6.14401	6.97329	0.0139885	0.620738
KLHDC10	-0.231588	5.5464	6.97282	0.0139914	0.620738
AHSA2P	-0.240882	6.67006	6.97082	0.0140036	0.620738
ZNF446	0.378598	3.10291	6.94641	0.0141533	0.625712
SENP1	-0.25835	5.59924	6.93545	0.0142212	0.627048
RGN	0.802843	2.64381	6.92654	0.0142766	0.627162
ZNF607	-0.391285	4.0732	6.92294	0.014299	0.627162
CNKSR3	0.633862	4.94341	6.90688	0.0143996	0.628651
AQP2	-1.28574	-0.225141	6.93506	0.0144862	0.628651
FAM111A	-0.303539	6.28044	6.88276	0.0145522	0.628651
NTAQ1	-0.322595	3.66439	6.87849	0.0145794	0.628651
KIF13B	0.308199	6.8683	6.87649	0.0145922	0.628651
ARL6IP6	-0.300589	4.11111	6.87444	0.0146053	0.628651
GXYLT2	-0.522972	6.19821	6.86534	0.0146635	0.628651
C2orf49	-0.204855	4.47669	6.85207	0.0147489	0.628651
RPGR	-0.439	5.79497	6.85076	0.0147574	0.628651
UBR5	-0.185612	9.4123	6.84756	0.0147781	0.628651
TTC39A	0.659027	4.11536	6.83945	0.0148307	0.628651
THAP2	-0.423285	2.73178	6.82636	0.014916	0.628651
ACVR1	-0.290378	5.8563	6.81065	0.0150192	0.628651
KIAA0513	0.534166	3.66917	6.80232	0.0150742	0.628651
CLTB	0.345415	5.42767	6.8013	0.0150809	0.628651
MPHOSPH10	-0.200285	6.25239	6.79871	0.015098	0.628651
INTS8	-0.218928	6.70409	6.79106	0.0151488	0.628651
KHK	0.581145	2.32113	6.78707	0.0151754	0.628651
MOB4	-0.284666	3.25637	6.77712	0.0152419	0.628651
CXCR2	1.08014	-0.0274828	6.76516	0.0153222	0.628651
PPP1R27	-0.731931	-0.105245	6.75487	0.0153916	0.628651
TMEM60	-0.326578	3.26163	6.75444	0.0153946	0.628651
GLYCTK	0.362086	3.08873	6.75315	0.0154033	0.628651
LMBR1	-0.279033	6.34767	6.75299	0.0154044	0.628651
NOP53	0.368875	7.40634	6.74536	0.0154562	0.628651
LGALS3	0.480944	6.43969	6.74096	0.0154861	0.628651
SOWAHC	0.414821	3.33506	6.73553	0.0155232	0.628651
UPF2	-0.218419	7.40816	6.73387	0.0155345	0.628651
CRIM1	0.389913	6.72393	6.72887	0.0155687	0.628651
NAGLU	0.276486	4.57883	6.71938	0.0156339	0.628651
C1orf87	1.68874	0.239883	6.75059	0.0156941	0.628651
ZNF654	-0.264101	5.31313	6.70579	0.0157278	0.628651
HSPB11	-0.328441	4.38421	6.69469	0.015805	0.628651
SPIN2A	-0.303385	3.52307	6.67539	0.0159401	0.628651
CA7	1.41219	-0.581539	6.6686	0.0159879	0.628651
PRKRA	-0.287232	5.35607	6.65534	0.0160818	0.628651
DYNLT3	-0.31991	3.63585	6.64607	0.0161478	0.628651
ZMYM4	-0.208742	8.17812	6.64423	0.0161609	0.628651
CBX4	0.347279	5.33156	6.64032	0.0161889	0.628651
ZNF786	-0.359781	3.76591	6.63409	0.0162336	0.628651
SPINT3	-1.41957	-0.334203	6.63281	0.0162428	0.628651
TMCC2	-0.544163	3.00955	6.62041	0.0163321	0.628651
AADAT	-0.521938	3.35234	6.6142	0.016377	0.628651
ZNF587	-0.245565	7.33518	6.61163	0.0163957	0.628651
TMEM259	0.258138	6.37332	6.59961	0.0164831	0.628651
AVPR1B	1.40673	1.14668	6.57515	0.0166627	0.628651
LDHD	0.682547	2.59223	6.5724	0.016683	0.628651
TBCK	-0.315311	6.33438	6.5653	0.0167357	0.628651
TMEM169	-0.653952	0.999545	6.55825	0.0167881	0.628651
C1QTNF9	1.1361	-1.00463	6.55526	0.0168104	0.628651
VIT	2.44951	2.53965	6.5472	0.0168706	0.628651
ZBTB16	2.03025	5.73628	6.54067	0.0169196	0.628651
SQSTM1	0.2773	8.05888	6.51471	0.0171158	0.628651
LGI4	1.15127	1.26218	6.51006	0.0171513	0.628651
SHOC1	-0.559136	5.54184	6.50191	0.0172135	0.628651
FUBP1	-0.16291	8.08549	6.49585	0.01726	0.628651
DMGDH	0.72517	2.74674	6.49329	0.0172796	0.628651
ZNF594	-0.391312	5.07291	6.49312	0.0172809	0.628651
KRBA2	-0.366595	3.81652	6.48911	0.0173118	0.628651
ZNF66	-0.524965	2.63268	6.48848	0.0173167	0.628651
GTF2A2	-0.305023	3.98154	6.48095	0.0173748	0.628651
C1orf158	1.87087	-0.715573	6.55276	0.0174261	0.628651
ZNF638	-0.226654	8.97395	6.46853	0.0174712	0.628651
KRT6B	1.97206	1.48092	6.46815	0.0174742	0.628651
KANSL2	-0.20382	5.42665	6.46643	0.0174875	0.628651
FAH	0.375237	4.67063	6.46617	0.0174895	0.628651
NR3C2	0.802298	5.34847	6.45132	0.0176057	0.628651
GPD1L	0.417349	4.47789	6.4501	0.0176153	0.628651
OR4F21	1.3391	2.00401	6.48637	0.0176224	0.628651
HAPLN1	-1.354	0.862897	6.43686	0.0177196	0.628651
TOR1A	-0.244521	5.00695	6.43325	0.0177481	0.628651
SMG1	-0.22575	9.86052	6.43311	0.0177493	0.628651
SHLD2	-0.217638	7.12005	6.43169	0.0177605	0.628651
CDH19	2.05856	1.11464	6.43014	0.0177728	0.628651
CCNY	-0.226018	6.28419	6.42803	0.0177895	0.628651
BCAT2	0.341907	4.60601	6.42727	0.0177956	0.628651
OLFM4	3.78306	4.4922	6.49726	0.0178533	0.628651
DBF4	-0.325842	4.96386	6.41491	0.0178941	0.628651
CPNE2	-0.305122	5.53178	6.40161	0.0180007	0.628651
CEMIP	-0.589075	7.00552	6.39	0.0180943	0.628651
ARL2BP	-0.288987	4.2676	6.38583	0.0181281	0.628651
PCSK6	1.39327	4.19897	6.37935	0.0181807	0.628651
LHX6	0.726771	1.4917	6.37302	0.0182322	0.628651
FAM111B	-0.949917	3.75383	6.36944	0.0182615	0.628651
FKBP6	0.912782	-1.43879	6.3684	0.01827	0.628651
COL4A4	1.19386	4.29452	6.36034	0.018336	0.628651
NFKBIZ	0.611501	7.42848	6.35833	0.0183525	0.628651
ZNF628	0.375554	3.20474	6.35322	0.0183946	0.628651
LRRN4	-0.842442	2.89634	6.35098	0.0184131	0.628651
PTK7	-0.308832	7.68211	6.34045	0.0185001	0.628651
VXN	0.995064	-0.173607	6.33961	0.0185071	0.628651
OR2A4	1.85199	-0.238276	6.3685	0.0185658	0.628651
VNN3	1.16373	0.379408	6.33102	0.0185785	0.628651
COMMD3	-0.321776	3.91356	6.32916	0.0185939	0.628651
AP4E1	-0.216671	5.22519	6.32558	0.0186238	0.628651
CCAR1	-0.215568	7.94972	6.32197	0.018654	0.628651
UBE3C	-0.217569	7.65391	6.32142	0.0186586	0.628651
RNASE4	0.855877	2.38275	6.31496	0.0187127	0.628651
ZNF736	-0.321268	4.79176	6.31329	0.0187268	0.628651
TESC	0.838702	1.29786	6.31083	0.0187474	0.628651
ZNF429	-0.393638	3.13408	6.30684	0.0187811	0.628651
SLC30A6	-0.281303	5.285	6.30515	0.0187953	0.628651
SERPINH1	-0.437784	7.29396	6.30284	0.0188147	0.628651
ESCO1	-0.201404	5.89953	6.29742	0.0188606	0.628651
HLF	1.95317	3.42161	6.29218	0.0189051	0.628651
CH25H	0.908163	1.74418	6.28965	0.0189266	0.628651
EGR3	1.84485	5.17221	6.28826	0.0189384	0.628651
TET1	-0.376487	6.29323	6.28744	0.0189453	0.628651
PIF1	-0.606991	3.49894	6.28543	0.0189625	0.628651
AFTPH	-0.168869	6.97719	6.28486	0.0189673	0.628651
ITLN1	2.52854	2.38573	6.25387	0.0192334	0.628651
NEMP1	-0.274232	4.75813	6.25329	0.0192384	0.628651
FOXC1	0.884451	3.3781	6.25283	0.0192424	0.628651
SIL1	0.267502	5.42402	6.24657	0.0192967	0.628651
RERG	1.41972	4.09475	6.23638	0.0193854	0.628651
RRAD	1.20258	2.53846	6.23591	0.0193895	0.628651
HERC4	-0.189858	6.97736	6.23398	0.0194064	0.628651
GTF3C3	-0.28326	6.61346	6.23148	0.0194282	0.628651
NOX4	-1.23786	4.86901	6.23144	0.0194285	0.628651
ARL5A	-0.305424	4.79526	6.22881	0.0194516	0.628651
SPNS2	0.648696	3.21329	6.22477	0.0194871	0.628651
VKORC1L1	-0.259081	4.57073	6.21981	0.0195306	0.628651
AGO4	-0.243431	6.23818	6.21764	0.0195498	0.628651
MARCHF7	-0.239033	7.43685	6.21718	0.0195538	0.628651
CA4	1.92402	1.32904	6.21577	0.0195663	0.628651
SUV39H2	-0.420769	4.55776	6.21437	0.0195786	0.628651
MOB1A	-0.297067	6.65405	6.21355	0.0195858	0.628651
SDCBP2	0.663326	2.20741	6.20075	0.0196991	0.628651
CCDC90B	-0.21966	4.86829	6.19486	0.0197516	0.628651
PUS7L	-0.279754	5.38913	6.19395	0.0197596	0.628651
CTSG	1.65455	-0.00309106	6.19342	0.0197645	0.628651
PAEP	-1.1243	2.642	6.17249	0.019952	0.628651
FAM24B	-0.527227	1.84014	6.16395	0.0200291	0.628651
ZBED8	-0.509611	4.10678	6.16295	0.0200382	0.628651
GPR182	-0.420338	1.17691	6.15561	0.0201048	0.628651
RBAK	-0.243702	5.21153	6.15318	0.0201269	0.628651
KIF26A	1.00483	2.02439	6.1488	0.0201668	0.628651
SPOPL	-0.23999	5.25442	6.14103	0.0202377	0.628651
ABCB1	1.12754	4.45304	6.12435	0.020391	0.628651
MTERF3	-0.303076	4.82828	6.12016	0.0204298	0.628651
SCAI	-0.360398	4.89908	6.11457	0.0204815	0.628651
LRRC61	-0.481869	2.55801	6.10943	0.0205292	0.628651
ZNF570	-0.283873	3.46056	6.1052	0.0205687	0.628651
CMKLR2	-0.975892	1.37271	6.09445	0.0206691	0.628651
WDR47	-0.238211	5.117	6.0935	0.020678	0.628651
LRRC10B	1.10395	-0.916853	6.09172	0.0206947	0.628651
VIPR1	0.681029	2.29136	6.08205	0.0207856	0.628651
NUDCD1	-0.329575	5.59474	6.08108	0.0207948	0.628651
THBD	0.915459	3.26539	6.07952	0.0208095	0.628651
LIN54	-0.220544	5.33553	6.07498	0.0208524	0.628651
MASP1	1.5146	1.57041	6.07476	0.0208545	0.628651
ABHD17B	-0.287134	3.37744	6.07421	0.0208597	0.628651
CUL3	-0.21189	7.54436	6.07262	0.0208747	0.628651
TAS2R20	-0.378976	1.9175	6.07081	0.0208919	0.628651
SCGB3A1	1.15939	-0.231834	6.10256	0.0209069	0.628651
SUPT20H	-0.199961	6.59347	6.06844	0.0209144	0.628651
IDI2	-0.612701	0.720366	6.06815	0.0209171	0.628651
NDRG2	1.01783	5.29011	6.06719	0.0209262	0.628651
PLEKHA8	-0.373497	4.44282	6.06604	0.0209372	0.628651
KCNE1	1.02391	-0.0183319	6.06554	0.0209419	0.628651
STMND1	1.1654	-0.855998	6.13521	0.0209426	0.628651
HOXB3	-0.901134	5.36676	6.0625	0.0209709	0.628651
ITPKC	0.640296	5.74711	6.06114	0.0209838	0.628651
PAXIP1	-0.251968	5.809	6.05758	0.0210177	0.628651
CEBPZOS	-0.243072	4.51838	6.05733	0.0210201	0.628651
RASGRF1	1.16053	1.80378	6.05409	0.0210511	0.628651
UBE2F	-0.332839	4.33286	6.05396	0.0210523	0.628651
PPAT	-0.359124	4.91504	6.05344	0.0210573	0.628651
TTC30B	-0.440501	5.0151	6.05279	0.0210635	0.628651
IL1R2	0.946916	2.59896	6.03473	0.021237	0.628651
CMBL	0.575194	3.99651	6.03335	0.0212504	0.628651
NFKBIA	0.519043	7.15236	6.03311	0.0212527	0.628651
MAFF	0.795909	2.75638	6.0304	0.0212789	0.628651
HBB	2.58883	6.59463	6.02948	0.0212878	0.628651
HOXB4	-0.920215	3.83023	6.02872	0.0212952	0.628651
SMC6	-0.335658	6.71232	6.02817	0.0213005	0.628651
TAS2R3	-0.591248	3.39109	6.02564	0.021325	0.628651
VWA7	0.725346	0.595108	6.02295	0.0213512	0.628651
ACADS	0.429284	3.33541	6.01718	0.0214072	0.628651
ZNF98	-0.774116	2.75624	6.01653	0.0214135	0.628651
ZNF253	-0.381037	3.14901	6.00697	0.021507	0.628651
CYB5R1	0.263139	4.86029	6.00527	0.0215235	0.628651
KCND3	0.72975	3.04368	6.00178	0.0215578	0.628651
RGS12	-0.261726	6.46482	6.0014	0.0215615	0.628651
ZNF235	-0.271025	3.93291	5.99323	0.0216419	0.628651
RNF4	-0.21641	5.50951	5.9867	0.0217064	0.628651
DTHD1	1.21658	2.45859	5.98537	0.0217195	0.628651
DEPP1	0.881741	5.28351	5.98427	0.0217304	0.628651
PRELID3A	-0.375497	2.41443	5.98184	0.0217545	0.628651
ST3GAL2	-0.306629	4.91683	5.97758	0.0217968	0.628651
NEDD1	-0.230522	5.51174	5.97704	0.0218021	0.628651
GJB2	-1.46541	4.16025	5.96979	0.0218743	0.628651
CMTM3	-0.354253	4.65023	5.96797	0.0218925	0.628651
CDKN1A	0.743254	4.35588	5.96467	0.0219255	0.628651
TMEM143	0.365118	2.26465	5.9606	0.0219662	0.628651
DLEC1	0.710978	4.46524	5.96023	0.02197	0.628651
ATF3	1.42133	5.70764	5.95792	0.0219931	0.628651
BCL6	0.418774	8.7458	5.95581	0.0220143	0.628651
PCMTD2	-0.181833	6.53809	5.95316	0.0220409	0.628651
CLEC3B	0.996164	2.22316	5.9528	0.0220445	0.628651
PRR15L	0.842733	2.99895	5.95267	0.0220458	0.628651
ZFP82	-0.30407	3.56405	5.95122	0.0220605	0.628651
ATOH8	1.04335	2.38199	5.94513	0.0221218	0.628651
SMC4	-0.451952	7.96585	5.94324	0.022141	0.628651
KIF16B	0.289883	6.49358	5.94032	0.0221705	0.628651
DENND11	-0.329581	4.69014	5.93572	0.0222171	0.628651
SCARA5	2.34501	2.04175	5.9321	0.0222538	0.628651
CCL13	1.32551	-0.488166	5.92811	0.0222945	0.628651
LEMD3	-0.187916	6.37858	5.92712	0.0223046	0.628651
FBRSL1	0.283206	5.93849	5.92681	0.0223078	0.628651
DNAJB6	-0.184592	7.00899	5.92529	0.0223233	0.628651
TIPARP	0.805552	6.93557	5.91448	0.0224338	0.628651
ADGRE5	0.394238	6.47677	5.90907	0.0224894	0.628651
CYP2A6	0.700636	3.4245	5.90512	0.02253	0.628651
DCTD	-0.185858	5.23778	5.90337	0.0225481	0.628651
SKOR1	0.769057	0.758878	5.90204	0.0225618	0.628651
COL20A1	0.907641	0.381653	5.8953	0.0226315	0.628651
IKBIP	-0.373454	4.36491	5.8895	0.0226917	0.628651
STMP1	-0.254939	4.17714	5.88695	0.0227182	0.628651
COL11A1	-1.62874	8.65642	5.88515	0.0227369	0.628651
PAQR5	0.689406	2.61815	5.8842	0.0227468	0.628651
ZNF708	-0.367741	3.67921	5.87796	0.0228119	0.628651
ARMC1	-0.276981	4.8901	5.87082	0.0228866	0.628651
RPS6KA2	0.273778	5.88635	5.86606	0.0229366	0.628651
GEM	1.095	4.25377	5.86385	0.0229599	0.628651
SMARCAD1	-0.193212	6.51776	5.8563	0.0230394	0.628651
RASL11A	0.851148	2.55832	5.85286	0.0230758	0.628651
UCN2	0.953898	-1.32166	5.85247	0.02308	0.628651
PCIF1	0.222496	5.96541	5.84459	0.0231635	0.628651
ZNF260	-0.364421	4.31588	5.84052	0.0232068	0.628651
FOXE1	0.87367	-1.00447	5.83968	0.0232158	0.628651
PON3	1.05027	2.77473	5.83282	0.023289	0.628651
ARMCX6	-0.293415	3.41284	5.8263	0.0233587	0.628651
SMURF2	-0.255409	5.73664	5.82427	0.0233806	0.628651
ZSCAN30	-0.308997	4.50243	5.81793	0.0234488	0.628651
CASP2	-0.282384	5.88211	5.81417	0.0234892	0.628651
AP1S2	-0.510555	4.65119	5.81277	0.0235045	0.628651
ZSCAN29	-0.267845	4.70097	5.81031	0.023531	0.628651
METTL4	-0.275241	3.83847	5.80837	0.023552	0.628651
SLC23A2	0.416358	5.80658	5.80576	0.0235803	0.628651
SBK1	-0.713515	2.82409	5.8024	0.0236167	0.628651
PTPN9	-0.178985	5.18993	5.79869	0.023657	0.628651
TEX30	-0.42532	2.1632	5.79533	0.0236936	0.628651
MYBPC1	1.72177	-0.654554	5.79488	0.0236985	0.628651
PHTF2	-0.297548	6.00477	5.79262	0.0237231	0.628651
GALR2	1.55217	-1.17635	5.78869	0.023766	0.628651
MMS22L	-0.292549	5.12488	5.78749	0.0237792	0.628651
PMS1	-0.324413	6.19429	5.78509	0.0238054	0.628651
TCF12	-0.239259	7.26519	5.7814	0.0238459	0.628651
CDC42EP3	0.405697	5.35765	5.78054	0.0238553	0.628651
RFX8	-0.998755	2.60642	5.77973	0.0238643	0.628651
IER2	0.62992	5.53946	5.77849	0.0238779	0.628651
SOSTDC1	1.45568	1.11841	5.76915	0.0239807	0.628651
NBEAL1	-0.196656	7.82547	5.76457	0.0240314	0.628651
MYOCD	2.46957	3.19754	5.76342	0.0240441	0.628651
MTRF1L	-0.247654	4.94936	5.75945	0.0240881	0.628651
SERPINE1	1.23562	7.85526	5.75585	0.0241282	0.628651
MPHOSPH9	-0.297174	6.20057	5.74906	0.0242038	0.628651
SRSF3	-0.170341	6.69951	5.74828	0.0242124	0.628651
S100A12	1.60027	-0.651804	5.7477	0.0242189	0.628651
ZSCAN20	-0.270037	4.3491	5.7397	0.0243084	0.628651
PAPLN	0.856242	5.34814	5.73738	0.0243344	0.628651
ADGB	1.55145	1.42503	5.73631	0.0243465	0.628651
C1QTNF3	-1.00795	5.44039	5.73288	0.024385	0.628651
USP40	-0.206721	6.9838	5.73158	0.0243996	0.628651
BMP2	0.75065	2.0972	5.72888	0.0244301	0.628651
UBE2R2	-0.172264	5.98113	5.72647	0.0244572	0.628651
ZSCAN2	-0.272641	3.70093	5.72437	0.0244809	0.628651
AGT	1.39682	2.29987	5.72058	0.0245238	0.628651
ZKSCAN7	-0.328911	3.77897	5.72011	0.0245291	0.628651
CCDC117	-0.278382	4.47015	5.71501	0.024587	0.628651
UBXN2B	-0.291322	5.24272	5.71454	0.0245923	0.628651
NR4A3	1.83794	6.226	5.70939	0.0246508	0.629181
DNAJC24	-0.217169	3.34174	5.70086	0.0247482	0.6307
BCDIN3D	-0.334168	2.5401	5.69609	0.0248027	0.631126
PEAK3	0.906737	0.954949	5.6826	0.024958	0.633075
ZNF519	-0.34665	3.24223	5.68113	0.0249749	0.633075
THAP9	-0.268458	3.83283	5.67765	0.0250151	0.633075
ZBTB10	-0.244257	6.98752	5.6758	0.0250366	0.633075
PEA15	-0.281612	6.88061	5.67298	0.0250693	0.633075
PKIG	0.406259	4.07109	5.66937	0.0251112	0.633175
DDN	0.705846	-0.843637	5.66177	0.0251996	0.633773
ORMDL1	-0.23189	4.95842	5.65983	0.0252223	0.633773
NFIL3	0.548023	5.37944	5.65754	0.025249	0.633773
ZBTB6	-0.323392	3.93201	5.64717	0.0253707	0.635869
C11orf96	1.49099	3.53849	5.64351	0.0254137	0.635991
KBTBD2	-0.23797	6.13849	5.64026	0.0254519	0.635993
DNA2	-0.563702	5.37761	5.62504	0.0256322	0.639538
ALG10	-0.281576	5.1606	5.62063	0.0256846	0.639778
DIXDC1	0.378054	2.82888	5.61733	0.025724	0.639778
UBA6	-0.251216	6.74273	5.60826	0.0258325	0.639778
TAS2R4	-0.573867	3.54332	5.60257	0.0259009	0.639778
CRACR2A	0.568223	3.41024	5.60041	0.0259268	0.639778
RFX2	0.6744	4.16472	5.59491	0.0259932	0.639778
ADD2	-1.08457	4.08421	5.59263	0.0260207	0.639778
SGO2	-0.552511	5.17768	5.59059	0.0260454	0.639778
MALL	0.848477	4.12179	5.58002	0.0261736	0.639778
PRR29	0.793019	1.67806	5.57758	0.0262034	0.639778
AKR1B10	2.12291	1.39355	5.60495	0.0262188	0.639778
POLE2	-0.412905	3.62312	5.57346	0.0262536	0.639778
ZNF37A	-0.238872	5.40966	5.57229	0.0262679	0.639778
ARRDC2	0.582048	3.98914	5.56962	0.0263005	0.639778
S100PBP	-0.208477	5.22601	5.56677	0.0263354	0.639778
CHUK	-0.256535	5.42763	5.56603	0.0263444	0.639778
ZNF699	-0.360738	3.26259	5.56415	0.0263675	0.639778
UPB1	0.98002	0.137877	5.56393	0.0263702	0.639778
GIPC2	0.867803	1.89908	5.56356	0.0263748	0.639778
FAM13A	0.433232	6.34226	5.55402	0.0264921	0.639778
HSD11B1	1.0804	2.93099	5.55396	0.0264929	0.639778
EPS8L3	2.28487	1.81273	5.55062	0.0265341	0.639778
REST	-0.289705	7.68669	5.54844	0.0265611	0.639778
SLC13A4	-0.338536	4.69079	5.54465	0.0266079	0.639778
ODF2L	-0.250295	6.00415	5.54278	0.0266311	0.639778
EGF	0.82255	1.27837	5.53957	0.026671	0.639778
DUOX1	0.374777	5.05908	5.53773	0.0266938	0.639778
TACC1	0.526512	7.56949	5.53161	0.02677	0.639778
SLC35B4	-0.209961	3.88756	5.5292	0.0268001	0.639778
ODAD2	0.922115	2.90483	5.52882	0.0268049	0.639778
PGAM2	0.343316	2.64219	5.52239	0.0268853	0.639778
HOXB2	-0.719347	4.35929	5.52179	0.0268928	0.639778
CKLF	-0.346157	4.55274	5.52054	0.0269085	0.639778
SP3	-0.232583	7.68555	5.51744	0.0269475	0.639791
HBA1	2.57927	7.21171	5.51334	0.026999	0.640103
TRAPPC8	-0.228365	6.6308	5.50518	0.027102	0.640798
IL33	1.20482	2.66005	5.50337	0.0271249	0.640798
ZNF717	-0.337434	5.99235	5.50189	0.0271437	0.640798
ZKSCAN4	-0.267354	3.66049	5.48731	0.0273291	0.642744
SLC1A1	0.558833	3.76121	5.48614	0.027344	0.642744
ZZEF1	0.220674	8.04795	5.48541	0.0273533	0.642744
RBM15	-0.227882	6.59511	5.4803	0.0274187	0.642744
NTMT2	-1.39999	-0.535269	5.47851	0.0274416	0.642744
ZNF776	-0.266703	4.91446	5.47727	0.0274575	0.642744
WAPL	-0.190135	7.47608	5.4731	0.0275111	0.643095
AP1G2	0.235472	6.76378	5.45384	0.02776	0.646333
VPS54	-0.180043	6.63925	5.45353	0.027764	0.646333
ADAMTS12	-0.937616	6.58757	5.45067	0.0278012	0.646333
CDKL5	-0.371318	5.0685	5.44896	0.0278234	0.646333
C1orf21	0.649732	4.30362	5.44742	0.0278435	0.646333
FSD1L	-0.382102	3.84896	5.4388	0.0279561	0.647787
LGALS4	1.13267	3.39004	5.43668	0.0279839	0.647787
FAM149B1	-0.255408	5.78997	5.42894	0.0280855	0.647835
GNA11	0.306854	5.09043	5.42452	0.0281436	0.647835
ABCG8	1.18234	0.457074	5.4146	0.0282748	0.647835
HOXB5	-0.9295	3.0139	5.41292	0.0282971	0.647835
DKK4	-0.987011	-0.978698	5.41273	0.0282997	0.647835
RBM48	-0.179735	4.5501	5.41188	0.0283109	0.647835
FYCO1	0.41356	6.64359	5.41047	0.0283297	0.647835
CPSF6	-0.20112	7.85479	5.40868	0.0283534	0.647835
PTPRN2	0.904673	2.70049	5.40795	0.0283631	0.647835
SNRNP48	-0.218117	4.18989	5.40302	0.0284288	0.647835
BTG2	0.722996	5.63261	5.39321	0.0285599	0.647835
DNAI2	1.35792	-0.472377	5.39115	0.0285876	0.647835
AZIN1	-0.277303	7.27503	5.39054	0.0285957	0.647835
TEKT1	1.79428	1.11312	5.39052	0.028596	0.647835
EPAS1	0.411272	7.36406	5.38981	0.0286056	0.647835
CYP4F3	1.28538	3.28004	5.38964	0.0286078	0.647835
PRF1	0.882124	2.59772	5.38427	0.02868	0.648049
ITGB5	-0.394263	8.00819	5.38316	0.0286951	0.648049
SOCS3	0.731403	5.41839	5.3783	0.0287605	0.648287
BHMT	0.882423	1.46117	5.37661	0.0287834	0.648287
JUND	0.655783	6.01669	5.36725	0.0289103	0.648797
NOC4L	0.30914	4.22438	5.36711	0.0289122	0.648797
ATP6AP2	-0.229706	6.71591	5.36633	0.0289228	0.648797
PIWIL4	0.358038	3.67731	5.36045	0.0290028	0.649136
SPATA5	-0.152557	5.99247	5.35658	0.0290557	0.649136
NUTM1	-0.929592	0.222218	5.349	0.0291594	0.649136
KIF3C	-0.33093	5.16849	5.34264	0.0292468	0.649136
ZNF138	-0.278491	3.96894	5.34215	0.0292535	0.649136
TBC1D17	0.243771	5.75776	5.3407	0.0292735	0.649136
ZBED1	-0.296613	5.84588	5.33774	0.0293143	0.649136
CENPO	-0.448448	4.33555	5.33463	0.0293572	0.649136
BDNF	0.741404	2.00616	5.33087	0.0294092	0.649136
FOXS1	-0.790857	1.50112	5.32243	0.0295264	0.649136
RAB11FIP2	-0.261833	5.89273	5.32226	0.0295287	0.649136
LRRC37A3	-0.314921	7.50542	5.32225	0.0295289	0.649136
BMPR2	-0.287364	8.05231	5.31679	0.0296049	0.649136
HAUS6	-0.252464	6.06715	5.31454	0.0296363	0.649136
MXRA5	-0.748235	9.82368	5.31359	0.0296496	0.649136
CBX3	-0.282814	6.8013	5.31284	0.0296601	0.649136
PINK1	0.260735	5.57691	5.31208	0.0296707	0.649136
SNRPG	-0.322761	5.65727	5.31027	0.0296961	0.649136
ZNF675	-0.438998	3.28556	5.30734	0.029737	0.649136
PEX13	-0.203554	5.26669	5.30734	0.029737	0.649136
TMEM236	0.762076	0.460968	5.306	0.0297558	0.649136
ORC2	-0.235584	5.87222	5.29865	0.0298592	0.649502
RNF111	-0.189343	6.22462	5.29654	0.0298889	0.649502
RANBP3	0.181931	5.67106	5.29052	0.0299739	0.649502
DOCK4	-0.355643	7.76546	5.28962	0.0299867	0.649502
BNIP3	-0.506267	5.49659	5.28778	0.0300127	0.649502
PTCD3	-0.224834	6.95759	5.28526	0.0300484	0.649502
C2CD3	-0.177668	7.29751	5.284	0.0300663	0.649502
ZWILCH	-0.322897	4.38654	5.28273	0.0300843	0.649502
AP2A1	0.217012	6.56285	5.26903	0.0302795	0.652181
DNASE1L3	1.4574	0.336968	5.26581	0.0303257	0.652181
CEP162	-0.252911	5.92949	5.26543	0.0303311	0.652181
TLCD5	-0.336491	2.61298	5.26015	0.0304069	0.652181
LMNA	0.396236	8.91054	5.24788	0.0305837	0.652181
SLC44A1	-0.224369	7.20116	5.24577	0.0306142	0.652181
FAM78B	-0.538109	1.06528	5.24427	0.0306359	0.652181
DNAH2	0.777647	5.43424	5.23957	0.0307042	0.652181
ERICH3	1.76207	1.77262	5.23686	0.0307436	0.652181
TMEM251	-0.333479	3.18115	5.23459	0.0307766	0.652181
CLMN	0.294336	6.03782	5.23299	0.0308	0.652181
ANKRD26	-0.244012	6.76606	5.23215	0.0308122	0.652181
PSORS1C1	-0.664401	1.70198	5.23199	0.0308145	0.652181
ZNF474	0.694857	0.530992	5.23081	0.0308317	0.652181
MYO16	0.873345	1.21182	5.22581	0.0309048	0.652181
FPR2	1.12325	-0.219191	5.22506	0.0309157	0.652181
KMT5B	-0.172695	7.09877	5.22156	0.030967	0.652181
DNER	1.34616	1.74094	5.21306	0.0310919	0.652181
FAM181B	1.47731	-0.437834	5.21104	0.0311217	0.652181
MUC20	0.610651	7.21478	5.20935	0.0311466	0.652181
H6PD	0.322093	6.21067	5.2061	0.0311947	0.652181
NR2F1	0.848017	5.57671	5.20538	0.0312054	0.652181
RBBP4	-0.158964	7.39013	5.2043	0.0312213	0.652181
RETREG1	0.454053	3.57433	5.20346	0.0312338	0.652181
CHIT1	2.28729	4.68628	5.20311	0.0312388	0.652181
PDZD3	0.969561	0.226663	5.20151	0.0312625	0.652181
NAB1	-0.301992	6.6523	5.19909	0.0312985	0.652181
LINC02910	-0.655253	-0.444702	5.19872	0.031304	0.652181
TMEM165	-0.223325	6.59823	5.19276	0.0313926	0.652625
DUS3L	0.331217	4.35423	5.19201	0.0314037	0.652625
ZNF669	-0.333263	3.47635	5.18518	0.0315056	0.653928
AKR1C3	0.812453	4.14081	5.17834	0.0316081	0.655239
TUBA8	-0.517357	3.02858	5.16044	0.0318779	0.659943
MSH6	-0.280625	7.62058	5.15805	0.0319142	0.659943
BZW1	-0.256778	6.68044	5.15354	0.0319826	0.660538
NAE1	-0.207874	5.56883	5.15029	0.032032	0.660739
TOX3	1.86562	2.06686	5.14318	0.0321405	0.662157
FAM107A	1.17412	3.44157	5.13504	0.0322651	0.663181
PRPF38B	-0.147666	6.87852	5.13474	0.0322698	0.663181
CDK11B	0.222507	6.84687	5.12113	0.0324794	0.665786
CAV2	0.446212	4.24269	5.11842	0.0325214	0.665786
FNBP1L	-0.334021	7.0594	5.11003	0.0326516	0.665786
HUNK	-0.588562	5.12365	5.10451	0.0327375	0.665786
CHST7	0.789337	1.2404	5.09739	0.0328489	0.665786
KRT12	1.10701	-0.863889	5.09588	0.0328725	0.665786
NPM2	0.591803	0.354021	5.09523	0.0328827	0.665786
FANCB	-0.466702	4.39223	5.09398	0.0329023	0.665786
SS18L2	-0.244976	2.83955	5.09245	0.0329263	0.665786
PLPPR4	-0.689296	3.62318	5.09209	0.032932	0.665786
ARHGEF37	0.446964	4.29148	5.09076	0.0329528	0.665786
ZNF41	-0.244236	4.9217	5.08375	0.0330633	0.665786
SNX30	-0.277447	4.78894	5.08001	0.0331223	0.665786
PIGF	-0.260029	4.74074	5.07831	0.0331491	0.665786
MSL2	-0.173043	6.67629	5.07631	0.0331809	0.665786
GPRC5A	0.983185	4.76213	5.07624	0.0331819	0.665786
METTL9	-0.230495	5.98509	5.07252	0.0332409	0.665786
PAPSS1	-0.238346	6.53774	5.07197	0.0332496	0.665786
ELL	0.288906	5.01314	5.07087	0.033267	0.665786
MINK1	0.309053	7.63023	5.06625	0.0333405	0.665786
ZNF195	-0.29109	5.17568	5.06559	0.0333511	0.665786
ALG10B	-0.364	4.47484	5.06476	0.0333642	0.665786
JRKL	-0.278425	5.21963	5.05912	0.0334543	0.665786
FXYD1	1.1605	1.95787	5.05679	0.0334915	0.665786
CRYBA1	-0.533022	0.957168	5.05136	0.0335785	0.665786
GPR21	-0.351292	3.45164	5.04996	0.0336011	0.665786
SLC2A4	1.04001	1.48107	5.04897	0.0336169	0.665786
ZNF568	-0.30103	4.01992	5.04425	0.0336928	0.665786
MCL1	0.415922	8.29573	5.03566	0.0338315	0.665786
GXYLT1	-0.296086	4.42724	5.03462	0.0338483	0.665786
GUCY2C	0.44899	3.30651	5.03449	0.0338505	0.665786
MITD1	-0.258153	4.64526	5.0332	0.0338714	0.665786
CHD7	-0.463845	8.69858	5.02767	0.033961	0.665786
CCN2	0.848447	7.83744	5.02519	0.0340014	0.665786
SERPINA3	1.2402	5.25637	5.01292	0.0342018	0.665786
C20orf27	0.344417	3.62104	5.00994	0.0342505	0.665786
FOXF1	0.756026	1.87128	5.00609	0.0343137	0.665786
ORC4	-0.313767	5.17004	5.00384	0.0343507	0.665786
CYP3A43	0.861246	-0.0860024	5.00164	0.034387	0.665786
MCUB	-0.412563	4.67021	5.00104	0.0343969	0.665786
FOXO3	0.401506	6.75473	5.00099	0.0343977	0.665786
MIDEAS	0.35547	6.55574	4.99266	0.0345354	0.665786
PTGS2	1.2351	4.16933	4.99233	0.0345409	0.665786
MSI1	-0.837661	3.90498	4.99092	0.0345641	0.665786
ZBTB39	-0.246155	4.13948	4.98979	0.0345829	0.665786
CSTF3	-0.171718	5.7718	4.9881	0.0346109	0.665786
PTGES3L-AARSD1	0.997343	0.32217	4.98459	0.0346693	0.665786
C9orf152	1.02581	1.30787	4.98452	0.0346703	0.665786
CLHC1	-0.378967	4.18462	4.98417	0.0346763	0.665786
CLU	0.609981	9.90408	4.98017	0.0347429	0.665786
HIP1	-0.325089	5.96418	4.97336	0.0348566	0.665786
KLF6	0.7391	7.35661	4.96732	0.0349578	0.665786
C4orf19	0.666879	2.03977	4.96615	0.0349773	0.665786
C6orf62	-0.269867	6.87033	4.96611	0.0349781	0.665786
IGFBP1	1.74461	1.33687	4.96492	0.034998	0.665786
TAF1A	-0.226646	4.0196	4.96405	0.0350127	0.665786
FOXP2	0.964795	2.73639	4.96254	0.0350381	0.665786
BIN1	0.366835	6.07541	4.95672	0.0351361	0.665786
HSPB6	1.36267	3.62135	4.95495	0.035166	0.665786
EXOC3L4	0.765693	1.62647	4.95439	0.0351755	0.665786
CCN1	1.04341	8.35956	4.93974	0.035424	0.665786
FNTA	-0.208012	5.88292	4.93575	0.0354921	0.665786
SELENOI	-0.324897	4.78851	4.93498	0.0355052	0.665786
DEPDC7	-0.597785	2.41338	4.93409	0.0355205	0.665786
MYC	0.673936	8.55997	4.93298	0.0355394	0.665786
TAS2R31	-0.537285	1.64778	4.95261	0.0355967	0.665786
RND1	0.842013	0.877558	4.92769	0.0356299	0.665786
SREBF1	0.343142	5.95076	4.92641	0.0356519	0.665786
JUNB	0.80448	7.43525	4.92636	0.0356527	0.665786
DUSP12	-0.282946	4.33996	4.92509	0.0356746	0.665786
TEX10	-0.229027	6.28477	4.92469	0.0356814	0.665786
IQSEC1	0.258478	6.75284	4.91876	0.0357834	0.665786
SPATA12	-0.519726	1.503	4.91614	0.0358286	0.665786
PHLDA1	0.657631	5.55274	4.91601	0.0358308	0.665786
CCNJ	-0.275363	4.14427	4.90546	0.0360133	0.665786
TXNL4B	-0.288071	2.90206	4.90513	0.0360191	0.665786
TNFRSF10B	0.301054	5.58878	4.90405	0.0360377	0.665786
FUT3	1.16253	2.34377	4.90312	0.0360539	0.665786
CRYL1	0.333429	3.84519	4.9003	0.036103	0.665786
CFAP74	0.903981	1.44486	4.90022	0.0361043	0.665786
SIX2	-1.36007	0.663303	4.8995	0.0361169	0.665786
CLDN6	-1.29041	3.18529	4.92207	0.0361197	0.665786
PIGX	-0.302625	4.00547	4.899	0.0361255	0.665786
FOSL1	0.951955	2.50054	4.89797	0.0361436	0.665786
MT1A	1.34099	1.17475	4.89669	0.0361659	0.665786
ASRGL1	-0.559872	5.65222	4.89499	0.0361955	0.665786
SDHAF2	-0.332103	3.42793	4.89257	0.0362377	0.665786
TNNC2	0.910037	0.482677	4.89028	0.0362777	0.665786
CHRNA4	1.95837	0.475193	4.93395	0.0363425	0.665786
RBM41	-0.235863	4.89038	4.88248	0.0364144	0.665786
PUS7	-0.305446	5.5145	4.87885	0.0364782	0.665786
NRBP1	-0.176986	6.72348	4.87396	0.0365645	0.665786
SPEG	0.394566	6.067	4.87122	0.0366129	0.665786
CSRNP2	-0.260861	5.34882	4.86917	0.036649	0.665786
GFI1	0.714198	1.61047	4.86736	0.0366811	0.665786
UBFD1	-0.210242	5.19705	4.86557	0.0367129	0.665786
GPR22	-0.343326	3.37623	4.86381	0.0367441	0.665786
PON1	0.705892	1.81034	4.85934	0.0368234	0.665786
CYP3A4	0.837842	2.33399	4.85433	0.0369126	0.665786
CEP78	-0.24384	4.75648	4.85326	0.0369318	0.665786
FREM1	0.889983	5.44152	4.85102	0.0369716	0.665786
MEGF11	-0.541889	2.51681	4.8493	0.0370025	0.665786
PHYHIP	0.992337	0.598529	4.84795	0.0370266	0.665786
MGLL	0.528282	4.91872	4.84533	0.0370735	0.665786
TPSG1	1.63436	1.70045	4.83808	0.0372037	0.665786
ZNF572	-0.419492	3.65073	4.83753	0.0372136	0.665786
HOGA1	0.561194	0.615613	4.83315	0.0372925	0.665786
TBC1D30	0.42193	2.8746	4.83081	0.0373348	0.665786
CMIP	0.251199	6.2978	4.83049	0.0373405	0.665786
ZNF512	-0.189895	6.30925	4.83018	0.037346	0.665786
STEAP3	0.564077	4.22488	4.82991	0.037351	0.665786
CDK2AP1	-0.265718	4.91726	4.82982	0.0373527	0.665786
ACOT1	0.39122	2.37007	4.82952	0.0373581	0.665786
CBLL1	-0.165241	5.88446	4.82935	0.037361	0.665786
CCDC68	0.690752	2.19261	4.82863	0.0373742	0.665786
FASTKD1	-0.441753	5.59289	4.82218	0.0374909	0.665786
MYO1A	1.00956	1.92502	4.82034	0.0375243	0.665786
KIF20B	-0.385881	6.14736	4.82006	0.0375295	0.665786
BTF3L4	-0.213932	4.91073	4.81838	0.03756	0.665786
VCPIP1	-0.224835	6.37748	4.81467	0.0376274	0.665786
ARL14EP	-0.218572	4.5097	4.8138	0.0376433	0.665786
FAM50B	0.39075	2.27429	4.81288	0.0376601	0.665786
TNFAIP3	0.713719	7.60262	4.81236	0.0376695	0.665786
MED17	-0.187452	5.75431	4.81183	0.0376793	0.665786
PTPRT	1.27127	4.73572	4.80993	0.0377139	0.665786
CENPI	-0.567042	4.39099	4.80953	0.0377213	0.665786
MZF1	0.275799	4.46778	4.8062	0.0377822	0.665786
PPM1L	0.500863	3.20395	4.80292	0.0378422	0.665786
SPTBN4	1.02382	3.96343	4.80216	0.0378561	0.665786
CAST	0.314279	7.82431	4.79947	0.0379055	0.665786
CKS2	-0.553287	3.55068	4.79845	0.0379242	0.665786
AVIL	-0.383818	5.71743	4.79806	0.0379314	0.665786
GJB5	0.846279	-0.151055	4.79583	0.0379725	0.665786
SDAD1	-0.158433	6.85393	4.79125	0.0380569	0.665786
EEF2	0.247659	10.6812	4.79048	0.0380711	0.665786
ECH1	0.296283	5.93529	4.78953	0.0380887	0.665786
ZNF239	-0.325835	3.61883	4.7887	0.0381039	0.665786
MSL3	-0.24609	5.55511	4.78763	0.0381238	0.665786
SLC4A7	-0.341004	7.12608	4.78579	0.0381578	0.665786
HELB	-0.350085	5.58328	4.78576	0.0381583	0.665786
TAS2R14	-0.301504	2.62903	4.78509	0.0381707	0.665786
BMS1	-0.207511	7.36141	4.78347	0.0382008	0.665786
DHX15	-0.194255	7.97276	4.78169	0.0382338	0.665786
CENPL	-0.459708	2.93146	4.78135	0.03824	0.665786
TOGARAM2	0.675684	2.84552	4.78093	0.0382478	0.665786
MYADM	0.36535	5.69418	4.77877	0.038288	0.665786
IK	0.163386	7.17135	4.77675	0.0383254	0.665786
TEFM	-0.238506	4.08178	4.77443	0.0383687	0.665786
ID1	0.71387	4.34928	4.77384	0.0383796	0.665786
CHRDL2	1.26575	1.73769	4.7728	0.038399	0.665786
CTHRC1	-0.781143	6.79777	4.77122	0.0384284	0.665786
GPR63	-0.437281	2.90388	4.76871	0.0384752	0.665905
PLAU	-1.03547	6.56357	4.76562	0.0385331	0.666215
SLC4A4	1.01812	4.21946	4.7623	0.0385952	0.666597
PDE4C	0.730128	1.90866	4.75848	0.0386669	0.667145
CDK5R1	-0.64104	1.36008	4.75069	0.0388134	0.668067
HCAR2	0.840172	1.69913	4.74622	0.038898	0.668067
ZC3HC1	-0.236519	4.49696	4.74604	0.0389013	0.668067
ASF1A	-0.186916	4.37423	4.74595	0.038903	0.668067
LNPK	-0.250247	4.90821	4.74501	0.0389208	0.668067
ACE2	0.862051	1.31733	4.74103	0.0389961	0.668671
DUS4L	-0.209171	3.64753	4.73627	0.0390865	0.668859
TRAPPC11	-0.200879	6.56629	4.73593	0.039093	0.668859
ZNF852	-0.303422	4.49819	4.7336	0.0391373	0.668859
ID3	0.470557	4.11738	4.73201	0.0391676	0.668859
FAM193A	-0.184699	7.30697	4.72624	0.0392778	0.669456
DHRSX	-0.262523	4.86791	4.72597	0.0392829	0.669456
LSM8	-0.327243	5.45568	4.71716	0.0394517	0.670012
ANKRD13B	0.395136	3.94291	4.71362	0.0395198	0.670012
ZNF714	-0.319234	3.30626	4.70988	0.0395918	0.670012
DAW1	1.20867	0.477935	4.70615	0.0396637	0.670012
NRXN1	1.79529	2.45964	4.70485	0.0396889	0.670012
NOX5	0.631925	0.739677	4.70319	0.0397211	0.670012
TBX20	0.906757	1.05259	4.70107	0.0397621	0.670012
CTNNA3	0.773619	2.00925	4.70002	0.0397823	0.670012
DMRT2	1.03218	-0.562986	4.69818	0.0398181	0.670012
ANKRD7	-0.585185	0.894616	4.69605	0.0398595	0.670012
INMT	1.127	2.52014	4.69538	0.0398725	0.670012
CCDC150	-0.579604	4.2208	4.69407	0.039898	0.670012
SRRM5	-0.362353	2.57588	4.69148	0.0399485	0.670012
TDRD7	-0.16139	5.52506	4.69108	0.0399562	0.670012
ANKRD35	1.54763	1.38697	4.69103	0.0399571	0.670012
S100A9	1.13438	5.57885	4.69038	0.0399698	0.670012
PPP1R11	-0.679516	-0.795165	4.68889	0.0399989	0.670012
PAOX	-0.320177	3.08009	4.68634	0.0400486	0.670171
G2E3	-0.26458	5.19031	4.68345	0.0401051	0.670444
MCF2L2	0.551479	2.91358	4.68122	0.0401487	0.6705
CA1	0.59073	2.66907	4.67523	0.0402664	0.670808
TMEM263	-0.218993	3.92623	4.67516	0.0402677	0.670808
MTF2	-0.226025	6.17418	4.67413	0.0402879	0.670808
STAT5B	0.340511	6.87882	4.67164	0.040337	0.670954
BDH1	0.530139	4.96948	4.66816	0.0404056	0.671425
ARMH4	-0.456521	4.06703	4.65937	0.0405792	0.673148
FAM149A	0.402117	3.55147	4.65123	0.0407409	0.673148
FERMT1	0.74745	4.02301	4.64968	0.0407719	0.673148
NR1H4	3.67693	1.307	4.77553	0.0407754	0.673148
NSD2	-0.417686	7.38089	4.64883	0.0407889	0.673148
FOSB	2.67083	7.97371	4.64671	0.0408311	0.673148
BCL11A	-0.538412	4.62239	4.64627	0.0408399	0.673148
ALDH3A1	0.8597	1.35819	4.64477	0.04087	0.673148
FAM151B	-0.312474	2.03389	4.64463	0.0408727	0.673148
CLDN5	0.833254	1.33402	4.64142	0.0409369	0.673489
AQP3	0.630173	3.9773	4.6358	0.0410496	0.673489
MEX3A	-0.753525	4.66305	4.63416	0.0410826	0.673489
PLA2G2A	2.02464	4.26436	4.6335	0.0410958	0.673489
ARFIP2	0.194483	5.05417	4.63127	0.0411407	0.673489
ZSCAN16	-0.402387	3.64705	4.63051	0.0411559	0.673489
SLC16A14	0.71957	2.79897	4.6295	0.0411763	0.673489
BAIAP2L2	0.715717	2.99307	4.6264	0.0412388	0.67385
PATE3	-0.918477	-0.872601	4.62	0.0413682	0.673865
C9orf135	1.09583	-0.589468	4.61948	0.0413786	0.673865
FGFBP1	1.54226	0.522897	4.63767	0.0414247	0.673865
C1orf116	1.11486	3.52705	4.61641	0.0414409	0.673865
YBEY	-0.259651	3.61194	4.61212	0.0415281	0.673865
CHSY3	-0.571962	3.14385	4.61118	0.0415473	0.673865
FLOT1	-0.287903	3.84213	4.61109	0.041549	0.673865
USP2	0.472977	2.89688	4.6104	0.0415631	0.673865
ITGAV	-0.482287	8.30103	4.60301	0.041714	0.673893
ZFP62	-0.26632	6.34842	4.60097	0.0417556	0.673893
ITGA11	-0.876846	6.87837	4.6006	0.0417631	0.673893
ANKRD17	-0.116796	9.61385	4.59857	0.0418048	0.673893
CENPU	-0.599564	4.09364	4.59846	0.041807	0.673893
MUC3A	0.995376	2.8804	4.59648	0.0418477	0.673893
TIGD4	-0.499036	1.83055	4.59531	0.0418716	0.673893
TATDN1	-0.252249	5.38551	4.59449	0.0418884	0.673893
SF3A1	0.184638	7.79206	4.59	0.0419807	0.674012
SCARB1	0.411702	5.7851	4.58597	0.0420639	0.674012
ZBED6	-0.180637	7.60345	4.58546	0.0420744	0.674012
CEP295	-0.239351	7.14443	4.58252	0.0421352	0.674012
UBN2	-0.186406	7.08224	4.58126	0.0421612	0.674012
MARCHF5	-0.215288	5.46326	4.57796	0.0422294	0.674012
PROSER1	-0.203757	6.34475	4.57745	0.0422401	0.674012
HJURP	-0.89177	4.93839	4.57676	0.0422543	0.674012
MEST	-0.410026	5.00805	4.5765	0.0422597	0.674012
SRBD1	-0.233308	6.00545	4.57254	0.0423421	0.67468
GPR153	0.460881	3.21348	4.56732	0.0424506	0.674983
CRLS1	-0.279212	5.32825	4.56563	0.0424859	0.674983
EIF2AK2	-0.263993	7.12873	4.56411	0.0425177	0.674983
ARHGEF26	0.527221	4.40268	4.56385	0.0425231	0.674983
WASHC1	0.28822	6.13328	4.55227	0.0427658	0.675419
PTAR1	-0.206419	5.21367	4.55034	0.0428063	0.675419
OIP5	-0.368869	2.09229	4.54968	0.0428203	0.675419
DNAJC28	-0.410692	1.12047	4.54167	0.0429892	0.675419
SLC17A7	1.15028	-0.0397998	4.53982	0.0430283	0.675419
LARP4	-0.172625	6.44945	4.5379	0.043069	0.675419
PJA1	-0.211801	5.35009	4.53565	0.0431168	0.675419
FOXN3	0.359001	5.71896	4.53307	0.0431716	0.675419
WDR76	-0.440835	4.04071	4.53161	0.0432025	0.675419
ACY3	0.900444	-0.104901	4.53079	0.0432199	0.675419
SHB	0.287075	5.08911	4.52583	0.0433257	0.675419
PRPF39	-0.19875	5.68198	4.52482	0.0433471	0.675419
OR52W1	-0.635532	0.145244	4.52252	0.0433962	0.675419
MFF	-0.162104	6.22128	4.52069	0.0434353	0.675419
RGS7BP	1.33218	0.871101	4.51226	0.0436161	0.675419
ENPP3	1.05731	2.48263	4.51216	0.0436183	0.675419
CFAP161	0.526936	0.533303	4.50485	0.0437757	0.675419
MEFV	0.613684	1.57056	4.50283	0.0438193	0.675419
[truncated: 15,599 more rows]

## Sheet: Supp Material  5
Upregulated Genes In Common To Global and Late Recurrence Pre-vs-Post DEGs
[truncated: 204 more rows]

[truncated: 3 more sheets: Supp Material  6, Supp Material  7, Supp Material  8]
